# Supplementary material for: Exploring allosteric coupling in the α-subunit of Heterotrimeric G proteins using evolutionary and ensemble-based approaches
Source: BMC Struct Biol. 2008 May 2;8:23. doi: 10.1186/1472-6807-8-23 (PMC2422842; doi:10.1186/1472-6807-8-23)
Supplement: Additional file 2 — Statistical coupling matrix. Entire statistical coupling matrix for the G protein family is given as supporting data (as an MSExcel file) for further analysis. [file 1472-6807-8-23-S2.xls]

## Sheet: key
	Residue Numbers and residues
conservation	MSA	Gt		GsL		Gi1			Sheets named as Part1 and Part 2 containes statistical coupling matrix
0.604444	1	2	G	13	R	6	S		Residues in the matrix are numbered according to the MSA numbering
0.311111	2	3	A	14	N	7	A
0.577778	3	4	G	15	E	8	E
0.346667	4	5	A	16	E	9	D
0.502222	5	6	S	17	K	10	K
0.491071	6	7	A	18	A	11	A
0.337778	7	8	E	19	Q	12	A
0.299559	8	9	E	20	R	13	V
0.273128	9	10	K	21	E	14	E
0.481651	10	11	H	22	A	15	R
0.528889	11	12	S	23	N	16	S
0.378855	12	13	R	24	K	17	K
0.438053	13	14	E	25	K	18	M
0.89823	14	15	L	26	I	19	I
0.575221	15	16	E	27	E	20	D
0.45815	16	17	K	28	K	21	R
0.374449	17	18	K	29	Q	22	N
0.779736	18	19	L	30	L	23	L
0.314159	19	20	K	31	Q	24	R
0.349558	20	21	E	32	K	25	E
0.693333	21	22	D	33	D	26	D
0.318584	22	23	A	34	K	27	G
0.268722	23	24	E	35	Q	28	E
0.202643	24	25	K	36	V	29	K
0.368889	25	26	D	37	Y	30	A
0.367257	26	27	A	38	R	31	A
0.385965	27	28	R	39	A	32	R
0.530702	28	29	T	40	T	33	E
0.369565	29	30	V	41	H	34	V
0.9	30	31	K	42	R	35	K
0.769565	31	32	L	43	L	36	L
1	32	33	L	44	L	37	L
0.982609	33	34	L	45	L	38	L
0.995652	34	35	L	46	L	39	L
1	35	36	G	47	G	40	G
0.686957	36	37	A	48	A	41	A
0.93913	37	38	G	49	G	42	G
0.926087	38	39	E	50	E	43	E
0.96087	39	40	S	51	S	44	S
1	40	41	G	52	G	45	G
0.991304	41	42	K	53	K	46	K
0.978261	42	43	S	54	S	47	S
0.995652	43	44	T	55	T	48	T
0.695652	44	45	I	56	I	49	I
0.482609	45	46	V	57	V	50	V
0.986957	46	47	K	58	K	51	K
0.991304	47	48	Q	59	Q	52	Q
0.87069	48	49	M	60	M	53	M
0.65368	49	50	K	61	R	54	K
0.753247	50	51	I	62	I	55	I
0.714286	51	52	I	63	L	56	I
0.839827	52	53	H	64	H	57	H
0.277056	53	54	Q	65	V	58	E
0.242424	54	55	D	66	N	59	A
0.943478	55	56	G	67	G	60	G
0.532468	56	57	Y	68	F	61	Y
				69	N
				70	G
				71	E
				72	G
				73	G
				74	E
				75	E
				76	D
				77	P
				78	Q
				79	A
				80	A
				81	R
				82	S
				83	N
0.627706	57	58	S	84	S	62	S
0.320346	58	59	L	85	D	63	E
0.5671	59	60	E	86	G	64	E
0.69697	60	61	E	87	E	65	E
0.221739	61	62	C	88	K	66	C
0.376623	62	63	L	89	A	67	K
0.268398	63	64	E	90	T	68	Q
0.493506	64	65	F	91	K	69	Y
0.324675	65	66	I	92	V	70	K
0.320346	66	67	A	93	Q	71	A
0.393939	67	68	I	94	D	72	V
0.515152	68	69	I	95	I	73	V
0.536797	69	70	Y	96	K	74	Y
0.367965	70	71	G	97	N	75	S
0.982684	71	72	N	98	N	76	N
0.372294	72	73	T	99	L	77	T
0.329004	73	74	L	100	K	78	I
0.528139	74	75	Q	101	E	79	Q
0.532468	75	76	S	102	A	80	S
0.367965	76	77	I	103	I	81	I
0.181818	77	78	L	104	E	82	I
0.454545	78	79	A	105	T	83	A
0.538793	79	80	I	106	I	84	I
0.383621	80	81	V	107	V	85	I
0.387931	81	82	R	108	A	86	R
0.797414	82	83	A	109	A	87	A
0.748918	83	84	M	110	M	88	M
0.199134	84	85	T	111	S	89	G
0.301724	85	86	T	112	N	90	R
0.793103	86	87	L	113	L	91	L
0.215517	87	88	N	114	V	92	K
0.603448	88	89	I	115	P	93	I
0.25431	89	90	Q	116	P	94	D
0.294372	90	91	Y	117	V	95	F
0.258621	91	92	G	118	E	96	G
0.37069	92	93	D	119	L	97	D
0.224138	93	94	S	120	A	98	S
0.194805	94	95	A	121	N	99	A
0.295652	95	96	R	122	P	100	R
0.265957	96		-	123	E
0.191489	97		-	124	N
0.758621	98		-
0.236264	99	97	Q	125	Q	101	A
0.294643	100	98	D	126	F	102	D
0.405172	101	99	D	127	R	103	D
0.314655	102	100	A	128	V	104	A
0.185345	103	101	R	129	D	105	R
0.172414	104	102	K	130	Y	106	Q
0.327586	105	103	L	131	I	107	L
0.258621	106	104	M	132	L	108	F
0.267241	107	105	H	133	S	109	V
0.224138	108	106	M	134	V	110	L
0.168103	109	107	A	135	M	111	A
0.211207	110	108	D	136	N	112	G
0.172414	111	109	T	137	V	113	A
0.228448	112	110	I	138	P	114	A
0.37931	113	111	E	139	D	115	E
0.290323	114		-
0.294521	115	112	E			116	E
0.273196	116	113	G	140	F	117	G
0.170984	117	114	T	141	D	118	F
0.357759	118	115	M	142	F	119	M
0.306034	119	116	P	143	P	120	T
0.267241	120	117	K	144	P	121	A
0.543103	121	118	E	145	E	122	E
0.405172	122	119	M	146	F	123	L
0.24569	123	120	S	147	Y	124	A
0.193966	124	121	D	148	E	125	G
0.478448	125	122	I	149	H	126	V
0.573276	126	123	I	150	A	127	I
0.387931	127	124	Q	151	K	128	K
0.314655	128	125	R	152	A	129	R
0.875	129	126	L	153	L	130	L
0.969828	130	127	W	154	W	131	W
0.258621	131	128	K	155	E	132	K
0.956897	132	129	D	156	D	133	D
0.301724	133	130	S	157	E	134	S
0.74569	134	131	G	158	G	135	G
0.456897	135	132	I	159	V	136	V
0.702586	136	133	Q	160	R	137	Q
0.405172	137	134	A	161	A	138	A
0.625	138	135	C	162	C	139	C
0.426724	139	136	F	163	Y	140	F
0.224138	140	137	D	164	E	141	N
0.875	141	138	R	165	R	142	R
0.443966	142	139	A	166	S	143	S
0.4329	143	140	S	167	N	144	R
0.909483	144	141	E	168	E	145	E
0.633621	145	142	Y	169	Y	146	Y
0.784483	146	143	Q	170	Q	147	Q
0.87069	147	144	L	171	L	148	L
0.402597	148	145	N	172	I	149	N
0.926724	149	146	D	173	D	150	D
0.75431	150	147	S	174	C	151	S
0.810345	151	148	A	175	A	152	A
0.340517	152	149	G	176	Q	153	A
0.991342	153	150	Y	177	Y	154	Y
0.551724	154	151	Y	178	F	155	Y
0.62931	155	152	L	179	L	156	L
0.387931	156	153	S	180	D	157	N
0.366379	157	154	D	181	K	158	D
0.560345	158	155	L	182	I	159	L
0.512931	159	156	E	183	D	160	D
0.883621	160	157	R	184	V	161	R
0.62069	161	158	L	185	I	162	I
0.323276	162	159	V	186	K	163	A
0.232759	163	160	T	187	Q	164	Q
0.443966	164	161	P	188	D	165	P
0.448276	165	162	G	189	D	166	N
0.948276	166	163	Y	190	Y	167	Y
0.314655	167	164	V	191	V	168	I
0.969828	168	165	P	192	P	169	P
0.702586	169	166	T	193	S	170	T
0.323276	170	167	E	194	D	171	Q
0.715517	171	168	Q	195	Q	172	Q
1	172	169	D	196	D	173	D
0.547414	173	170	V	197	L	174	V
0.969828	174	171	L	198	L	175	L
0.771552	175	172	R	199	R	176	R
0.262931	176	173	S	200	C	177	T
0.99569	177	174	R	201	R	178	R
0.706897	178	175	V	202	V	179	V
0.50431	179	176	K	203	L	180	K
0.987069	180	177	T	204	T	181	T
0.831897	181	178	T	205	S	182	T
0.978448	182	179	G	206	G	183	G
0.853448	183	180	I	207	I	184	I
0.383621	184	181	I	208	F	185	V
0.952586	185	182	E	209	E	186	E
0.547414	186	183	T	210	T	187	T
0.224138	187	184	Q	211	K	188	H
0.974138	188	185	F	212	F	189	F
0.228448	189	186	S	213	Q	190	T
0.280172	190	187	F	214	V	191	F
0.405172	191	188	K	215	D	192	K
0.232759	192	189	D	216	K	193	D
0.521552	193	190	L	217	V	194	L
0.193966	194	191	N	218	N	195	H
0.663793	195	192	F	219	F	196	F
0.564655	196	193	R	220	H	197	K
0.646552	197	194	M	221	M	198	M
0.676724	198	195	F	222	F	199	F
0.99569	199	196	D	223	D	200	D
0.974138	200	197	V	224	V	201	V
0.982759	201	198	G	225	G	202	G
1	202	199	G	226	G	203	G
0.99569	203	200	Q	227	Q	204	Q
0.974138	204	201	R	228	R	205	R
0.784483	205	202	S	229	D	206	S
0.943966	206	203	E	230	E	207	E
0.99569	207	204	R	231	R	208	R
0.581897	208	205	K	232	R	209	K
0.991379	209	206	K	233	K	210	K
1	210	207	W	234	W	211	W
0.931034	211	208	I	235	I	212	I
0.87069	212	209	H	236	Q	213	H
0.861472	213	210	C	237	C	214	C
0.995671	214	211	F	238	F	215	F
0.796537	215	212	E	239	N	216	E
0.337662	216	213	G	240	D	217	G
0.948052	217	214	V	241	V	218	V
0.831169	218	215	T	242	T	219	T
0.588745	219	216	C	243	A	220	A
0.744589	220	217	I	244	I	221	I
0.683983	221	218	I	245	I	222	I
0.969697	222	219	F	246	F	223	F
0.445887	223	220	I	247	V	224	C
0.679654	224	221	A	248	V	225	V
0.857143	225	222	A	249	A	226	A
0.571429	226	223	L	250	S	227	L
0.943723	227	224	S	251	S	228	S
0.580087	228	225	A	252	S	229	D
0.965368	229	226	Y	253	Y	230	Y
0.904762	230	227	D	254	N	231	D
0.65368	231	228	M	255	M	232	L
0.619048	232	229	V	256	V	233	V
0.917749	233	230	L	257	I	234	L
0.206897	234	231	V	258	R	235	A
1	235	232	E	259	E	236	E
0.75431	236	233	D	260	D	237	D
0.439655	237	234	D	261	N	238	E
0.228448	238	235	E	262	Q	239	E
0.275862	239	236	V	263	T	240	M
0.978448	240	237	N	264	N	241	N
0.948276	241	238	R	265	R	242	R
0.844828	242	239	M	266	L	243	M
0.25431	243	240	H	267	Q	244	H
0.978448	244	241	E	268	E	245	E
0.724138	245	242	S	269	A	246	S
0.538793	246	243	L	270	L	247	M
0.228448	247	244	H	271	N	248	K
0.948276	248	245	L	272	L	249	L
0.961207	249	246	F	273	F	250	F
0.448276	250	247	N	274	K	251	D
0.62069	251	248	S	275	S	252	S
0.814655	252	249	I	276	I	253	I
0.469828	253	250	C	277	W	254	C
0.711207	254	251	N	278	N	255	N
0.375	255	252	H	279	N	256	N
0.359307	256	253	R	280	R	257	K
0.706897	257	254	Y	281	W	258	W
0.896552	258	255	F	282	L	259	F
0.198276	259	256	A	283	R	260	T
0.238095	260	257	T	284	T	261	D
0.676724	261	258	T	285	I	262	T
0.87069	262	259	S	286	S	263	S
0.530172	263	260	I	287	V	264	I
0.823276	264	261	V	288	I	265	I
0.982759	265	262	L	289	L	266	L
0.99569	266	263	F	290	F	267	F
0.969828	267	264	L	291	L	268	L
1	268	265	N	292	N	269	N
0.99569	269	266	K	293	K	270	K
0.5	270	267	K	294	Q	271	K
1	271	268	D	295	D	272	D
0.650862	272	269	V	296	L	273	L
0.702586	273	270	F	297	L	274	F
0.508621	274	271	S	298	A	275	E
0.702586	275	272	E	299	E	276	E
0.987069	276	273	K	300	K	277	K
0.633621	277	274	I	301	V	278	I
0.314655	278	275	K	302	L	279	K
0.392344	279	276	K	303	A	280	K
0.5311	280	277	A	304	G	281	S
0.541126	281	278	H	305	K	282	P
0.565217	282		-	306	S
0.363636	283		-	307	K
0.62069	284	279	L	308	I	283	L
0.25431	285	280	S	309	E	284	T
0.306034	286	281	I	310	D	285	I
0.456897	287	282	C	311	Y	286	C
0.943966	288	283	F	312	F	287	Y
0.797414	289	284	P	313	P	288	P
0.525862	290	285	D	314	E	289	E
0.814655	291	286	Y	315	F	290	Y
0.25	292	287	N	316	A	291	A
0.380952	293		-	317	R
0.452381	294		-	318	Y
0.404762	295		-	319	T
0.75	296		-	320	T
				321	P
				322	E
				323	D
				324	A
				325	T
				326	P
				327	E
				328	P
0.952586	297	288	G	329	G	292	G
0.288793	298	289	P	330	E	293	S
0.192771	299		-	331	D
0.336207	300	290	N	332	P	294	N
0.392241	301	291	T	333	R	295	T
0.437229	302	292	Y	334	V	296	Y
0.415584	303	293	E	335	T	297	E
0.25974	304	294	D	336	R	298	E
0.844156	305	295	A	337	A	299	A
0.272727	306	296	G	338	K	300	A
0.225108	307	297	N	339	Y	301	A
0.541126	308	298	Y	340	F	302	Y
0.705628	309	299	I	341	I	303	I
0.30303	310	300	K	342	R	304	Q
0.229437	311	301	V	343	D	305	C
0.272727	312	302	Q	344	E	306	Q
0.883117	313	303	F	345	F	307	F
0.372294	314	304	L	346	L	308	E
0.282609	315	305	E	347	R	309	D
0.536797	316	306	L	348	I	310	L
0.727273	317	307	N	349	S	311	N
0.229437	318	308	M	350	T	312	K
0.211111	319	309	R	351	A	313	R
0.236111	320	310	R	352	S	314	K
0.285714	321	311	D	353	G	315	D
0.302632	322	312	V	354	D	316	T
0.489796	323		-	355	G
0.387755	324		-	356	R
0.684444	325	313	K	357	H	317	K
0.371681	326	314	E	358	Y	318	E
0.614719	327	315	I	359	C	319	I
0.852814	328	316	Y	360	Y	320	Y
0.255411	329	317	S	361	P	321	T
0.874459	330	318	H	362	H	322	H
0.519481	331	319	M	363	F	323	F
0.987013	332	320	T	364	T	324	T
0.704348	333	321	C	365	C	325	C
0.995671	334	322	A	366	A	326	A
0.78355	335	323	T	367	V	327	T
0.969697	336	324	D	368	D	328	D
0.886957	337	325	T	369	T	329	T
0.268398	338	326	Q	370	E	330	K
0.705628	339	327	N	371	N	331	N
0.593074	340	328	V	372	I	332	V
0.398268	341	329	K	373	R	333	Q
0.52381	342	330	F	374	R	334	F
0.848485	343	331	V	375	V	335	V
0.809524	344	332	F	376	F	336	F
0.359307	345	333	D	377	N	337	D
0.675325	346	334	A	378	D	338	A
0.844156	347	335	V	379	C	339	V
0.337662	348	336	T	380	R	340	T
0.787879	349	337	D	381	D	341	D
0.333333	350	338	I	382	I	342	V
0.820175	351	339	I	383	I	343	I
0.464912	352	340	I	384	Q	344	I
0.359649	353	341	K	385	R	345	K
0.317181	354	342	E	386	M	346	N
0.742222	355	343	N	387	H	347	N
0.942222	356	344	L	388	L	348	L
0.511111	357	345	K	389	R	349	K
0.297778	358	346	D	390	Q	350	D
0.386667	359	347	C	391	Y	351	C
0.669643	360	348	G	392	E	352	G
0.848214	361	349	L	393	L	353	L

## Sheet: part 1
Res	1	2	3	4	5	6	7	8	9	10	11	12	13	14	15	16	17	18	19	20	21	22	23	24	25	26	27	28	29	30	31	32	33	34	35	36	37	38	39	40	41	42	43	44	45	46	47	48	49
1	1	0.141067	0.165399	0.136279	0.184487	0.253287	0.0795363	0.138027	0.119569	0.119783	0.0847235	0.13602	0.119369	0.171517	0.149324	0.250322	0.1389	0.133126	0.100698	0.0893588	0.0604721	0.112774	0.0936683	0.114247	0.128964	0.0889175	0.139749	0.0528333	0.12547	0.077204	0.0297838	0.0318008	0.0269369	0.0238425	0.0224447	0.0847107	0.0622627	0.024538	0	0.0188671	0.0119493	0.0516655	0.0259534	0.0711758	0.072219	0.0446483	0.0679931	0.0439032	0.017346
2	0.141067	1	0.09117	0.106871	0.162272	0.0768301	0.111511	0.101602	0.0973128	0.0714099	0.118712	0.139572	0.246024	0.0721695	0.0917819	0.118731	0.110208	0.0973593	0.156289	0.0869983	0.119774	0.139059	0.124002	0.132951	0.0937042	0.0892929	0.175938	0.169191	0.0967558	0.134104	0.106023	0.0303671	0.0260973	0.0290073	0.0284838	0.0464922	0.0397655	0.0773382	0.0288504	0.024895	0	0.0463704	0.0251136	0.0492297	0.123671	0.033945	0.0110715	0.0327345	0.138259
3	0.165399	0.09117	1	0.163016	0.215856	0.152437	0.154351	0.153275	0.170092	0.104307	0.0975852	0.105154	0.106329	0.130172	0.0843342	0.149056	0.160778	0.141466	0.0828955	0.104679	0.0839187	0.208822	0.0570928	0.126317	0.120828	0.124787	0.129071	0.0937561	0.0872134	0.0288023	0.0369628	0.0357135	0.0235636	0.0334651	0.0362579	0.086003	0.0869794	0.0479063	0.0238323	0.0283908	0.0957766	0.0491333	0.0300564	0.0477511	0.139368	0.054697	0.0736935	0.110509	0
4	0.136279	0.106871	0.163016	1	0.12945	0.111131	0.110653	0.0797107	0.088441	0.0728706	0.0645953	0.129065	0.182118	0.0986672	0.0728832	0.140025	0.0661285	0.0691497	0.113256	0.0874844	0.039836	0.0659196	0.0507356	0.101286	0.14467	0.110454	0.156533	0.0666479	0.0812523	0.148474	0.0509389	0.0263181	0.124958	0.0517542	0.0274863	0.0474455	0.0311232	0.0344376	0.0766788	0.0266106	0.128255	0.048628	0.0122483	0.0715917	0.0957764	0.0272996	0	0.0485762	0.0801133
5	0.184487	0.162272	0.215856	0.12945	1	0.125703	0.13886	0.134308	0.0966433	0.136987	0.118674	0.123835	0.105772	0.0992622	0.0784887	0.147711	0.184094	0.1007	0.169612	0.109246	0.0755248	0.163886	0.0936263	0.143448	0.1173	0.116337	0.132127	0.181616	0.13555	0	0.0604482	0.0334543	0.0388482	0.0196676	0.0321122	0.0638743	0.0451616	0.0861315	0.0273049	0.0292218	0.089323	0.0447792	0.0260044	0.0356965	0.11511	0.0486338	0.0205149	0.102059	0
6	0.253287	0.0768301	0.152437	0.111131	0.125703	1	0.126509	0.131076	0.103991	0.0719752	0.0807362	0.0758585	0.0789413	0.0826411	0.212217	0.162049	0.109478	0.0753876	0.0781425	0.0461745	0.0646382	0.0976388	0.0863229	0.135563	0.0746977	0.118902	0.0949717	0.0671583	0.0979622	0.071102	0.0273442	0.0359407	0.0768776	0.0307415	0.0361621	0.0777692	0.0231633	0.036388	0.0234282	0.0329262	0.0318537	0.053815	0.058501	0.18778	0.0547426	0.0330765	0.199167	0.0396351	0.0219895
7	0.0795363	0.111511	0.154351	0.110653	0.13886	0.126509	1	0.14413	0.183159	0.165124	0.120715	0.171254	0.0850264	0.102713	0.0671981	0.117632	0.147953	0.111736	0.143117	0.100555	0.109256	0.184096	0.146295	0.131361	0.144999	0.100603	0.155557	0.135004	0.17719	0.0455861	0.099202	0.0421364	0.0261107	0.0235685	0.0402091	0.069568	0.0288059	0.0300849	0.0464462	0.0443223	0.0639353	0.0631737	0.0286142	0.0805598	0.129396	0.071153	0.0295401	0.0717375	0.0367123
8	0.138027	0.101602	0.153275	0.0797107	0.134308	0.131076	0.14413	1	0.252934	0.155102	0.142131	0.152397	0.147982	0.219234	0.120049	0.113872	0.212366	0.199472	0.140675	0.0904056	0.1642	0.20737	0.161176	0.202136	0.108162	0.159254	0.209857	0.176643	0.160437	0.0798415	0.0517403	0.0378646	0.0286422	0.0316305	0.042407	0.0509181	0.0534034	0.0395271	0.0579906	0.0422513	0.0514864	0.0652302	0.0369419	0.0602737	0.173898	0.0573334	0.113057	0.0896082	0.024134
9	0.119569	0.0973128	0.170092	0.088441	0.0966433	0.103991	0.183159	0.252934	1	0.113394	0.136145	0.256863	0.10304	0.254221	0.194703	0.175506	0.166598	0.24019	0.161858	0.143501	0.207348	0.217678	0.135204	0.156715	0.225049	0.182419	0.162066	0.110953	0.124642	0.0461579	0.096012	0.0524241	0.0387038	0.0514954	0.0341123	0.109712	0.0819522	0.0666834	0.0676989	0.050575	0.0560703	0.0872481	0.0389207	0.11203	0.171955	0.0759971	0.041892	0.0719631	0.0362319
10	0.119783	0.0714099	0.104307	0.0728706	0.136987	0.0719752	0.165124	0.155102	0.113394	1	0.385492	0.181241	0.0800598	0.0797075	0.0845892	0.069973	0.135744	0.0732486	0.141593	0.132068	0.0765289	0.170984	0.120817	0.156194	0.142868	0.181619	0.161931	0.179151	0.224269	0.0745972	0.0524711	0.0153566	0.0458903	0	0.0130913	0.144629	0.0920161	0.198823	0.0266685	0.012336	0	0	0.0619175	0.122307	0.214238	0.0210596	0	0.0797862	0.109558
11	0.0847235	0.118712	0.0975852	0.0645953	0.118674	0.0807362	0.120715	0.142131	0.136145	0.385492	1	0.219951	0.0910326	0.110426	0.172369	0.0717758	0.17386	0.121598	0.143681	0.148184	0.13517	0.191079	0.0784485	0.126832	0.0765017	0.174129	0.186995	0.188076	0.148872	0.0701408	0.0881725	0.0666434	0.117043	0.0454867	0.0662673	0.156954	0.119439	0.309402	0.0456995	0.0612996	0.083704	0.0633052	0.0430378	0.0825882	0.138859	0.0899154	0.0488453	0.128834	0.0783354
12	0.13602	0.139572	0.105154	0.129065	0.123835	0.0758585	0.171254	0.152397	0.256863	0.181241	0.219951	1	0.119946	0.230003	0.220774	0.208141	0.147504	0.240888	0.120057	0.117095	0.0967745	0.136566	0.137018	0.124113	0.198306	0.166766	0.212748	0.19476	0.133684	0.0236999	0.163057	0.053291	0.0788562	0.0455651	0.0516119	0.132741	0.106938	0.15044	0.0490751	0.0539696	0.0395669	0.0819145	0.0323734	0.0724553	0.164601	0.0669119	0.037044	0.0761758	0.0460801
13	0.119369	0.246024	0.106329	0.182118	0.105772	0.0789413	0.0850264	0.147982	0.10304	0.0800598	0.0910326	0.119946	1	0.113533	0.135782	0.146608	0.173071	0.0983668	0.12613	0.111224	0.0518006	0.123341	0.148813	0.126535	0.106027	0.115611	0.135855	0.129351	0.0784243	0.196086	0.0465138	0.0385106	0.0838205	0.0729163	0.0279638	0.0618191	0.10324	0.098246	0.0681614	0.0376662	0.0199038	0.0438481	0.0325216	0.0926405	0.112009	0.0768384	0.026913	0.0461508	0.126722
14	0.171517	0.0721695	0.130172	0.0986672	0.0992622	0.0826411	0.102713	0.219234	0.254221	0.0797075	0.110426	0.230003	0.113533	1	0.38567	0.191768	0.127689	0.33065	0.122785	0.0792003	0.106743	0.15051	0.139392	0.0665017	0.0834279	0.0822649	0.17027	0.108742	0.0513758	0.0570542	0.111826	0.132046	0.0684915	0.0969368	0.131717	0.062604	0.12326	0.0439719	0.0865277	0.120299	0.0810816	0.210945	0.105067	0.0867401	0.0577679	0.140704	0.0874108	0.045565	0
15	0.149324	0.0917819	0.0843342	0.0728832	0.0784887	0.212217	0.0671981	0.120049	0.194703	0.0845892	0.172369	0.220774	0.135782	0.38567	1	0.194849	0.113569	0.260811	0.135258	0.0917023	0.173525	0.111451	0.122825	0.093903	0.0956894	0.0719549	0.19568	0.0799638	0.0596691	0.0446864	0.107557	0.0800515	0.0477856	0.0712699	0.0907503	0.096881	0.0989489	0.059705	0.045622	0.0926292	0.0680029	0.157112	0.0771628	0.0651951	0.0719985	0.126097	0.0665955	0.0352965	0
16	0.250322	0.118731	0.149056	0.140025	0.147711	0.162049	0.117632	0.113872	0.175506	0.069973	0.0717758	0.208141	0.146608	0.191768	0.194849	1	0.130104	0.182543	0.12669	0.128263	0.0600961	0.146995	0.182422	0.14023	0.202754	0.127805	0.16695	0.0767852	0.147882	0.131543	0.135862	0.0479061	0.0943519	0.165993	0.0508691	0.131924	0.141994	0.137028	0.148172	0.0474668	0.0501651	0.07966	0.0408545	0.0590872	0.118513	0.0862369	0.0457281	0.0713292	0
17	0.1389	0.110208	0.160778	0.0661285	0.184094	0.109478	0.147953	0.212366	0.166598	0.135744	0.17386	0.147504	0.173071	0.127689	0.113569	0.130104	1	0.14415	0.20826	0.147038	0.138131	0.25144	0.137135	0.238912	0.135756	0.12759	0.155967	0.16184	0.178278	0.030951	0.0796712	0.0452735	0.032986	0.0326856	0.042121	0.0955983	0.0664852	0.106954	0.0353753	0.0441235	0.0695392	0.0712175	0.0328402	0.0713339	0.121273	0.0608602	0.0410703	0.119681	0.029262
18	0.133126	0.0973593	0.141466	0.0691497	0.1007	0.0753876	0.111736	0.199472	0.24019	0.0732486	0.121598	0.240888	0.0983668	0.33065	0.260811	0.182543	0.14415	1	0.197621	0.101047	0.201545	0.186548	0.117144	0.0828218	0.092949	0.151286	0.268705	0.201032	0.0621567	0.0353591	0.0823395	0.0993191	0.0778948	0.0851385	0.0897536	0.0623771	0.100792	0.0518848	0.0994165	0.0943385	0.0755213	0.133225	0.0777119	0.0863543	0.104167	0.119424	0.281148	0.123992	0
19	0.100698	0.156289	0.0828955	0.113256	0.169612	0.0781425	0.143117	0.140675	0.161858	0.141593	0.143681	0.120057	0.12613	0.122785	0.135258	0.12669	0.20826	0.197621	1	0.118875	0.218271	0.179383	0.207181	0.202008	0.226371	0.146085	0.230079	0.272656	0.155541	0.120337	0.114706	0.0412572	0.0459094	0.0572986	0.0470806	0.0975376	0.0520365	0.0722362	0.112982	0.042928	0.0293092	0.0573476	0.0390935	0.0764434	0.0956034	0.0642222	0.0319536	0.0791288	0.148059
20	0.0893588	0.0869983	0.104679	0.0874844	0.109246	0.0461745	0.100555	0.0904056	0.143501	0.132068	0.148184	0.117095	0.111224	0.0792003	0.0917023	0.128263	0.147038	0.101047	0.118875	1	0.0944744	0.293602	0.121313	0.123802	0.136639	0.146487	0.151541	0.110418	0.171357	0.0582822	0.0726975	0.0402697	0.0891794	0.02845	0.040269	0.0917548	0.154575	0.137958	0.0257706	0.0416845	0.0272996	0.038919	0.0311061	0.0802676	0.148818	0.115855	0.0107062	0.0620217	0.0303959
21	0.0604721	0.119774	0.0839187	0.039836	0.0755248	0.0646382	0.109256	0.1642	0.207348	0.0765289	0.13517	0.0967745	0.0518006	0.106743	0.173525	0.0600961	0.138131	0.201545	0.218271	0.0944744	1	0.156117	0.0843123	0.124695	0.0490042	0.0972925	0.21269	0.227859	0.0383716	0.0209863	0.0793675	0.0423135	0.0317095	0.0296529	0.0412994	0.0827588	0.0286517	0.0531622	0.0836611	0.0438912	0.0329054	0.0570586	0.00875124	0.062499	0.155949	0.0466447	0.0144887	0.0739077	0
22	0.112774	0.139059	0.208822	0.0659196	0.163886	0.0976388	0.184096	0.20737	0.217678	0.170984	0.191079	0.136566	0.123341	0.15051	0.111451	0.146995	0.25144	0.186548	0.179383	0.293602	0.156117	1	0.178375	0.195145	0.190271	0.184302	0.162318	0.211032	0.238282	0.0412613	0.102661	0.0448949	0.04013	0.0481078	0.0426768	0.241658	0.1812	0.0829091	0.0530959	0.0490886	0.0618023	0.0691187	0.0365356	0.0941793	0.195764	0.0824582	0.0687778	0.131175	0.0476296
23	0.0936683	0.124002	0.0570928	0.0507356	0.0936263	0.0863229	0.146295	0.161176	0.135204	0.120817	0.0784485	0.137018	0.148813	0.139392	0.122825	0.182422	0.137135	0.117144	0.207181	0.121313	0.0843123	0.178375	1	0.275165	0.177108	0.131914	0.17122	0.154863	0.168597	0.0608249	0.118474	0.0524454	0.0349973	0.0417116	0.0531018	0.0807994	0.0588387	0.0526506	0.0448741	0.0541354	0.0302675	0.0615678	0.0438488	0.0941006	0.135925	0.0703499	0.0314571	0.0377895	0.0367805
24	0.114247	0.132951	0.126317	0.101286	0.143448	0.135563	0.131361	0.202136	0.156715	0.156194	0.126832	0.124113	0.126535	0.0665017	0.093903	0.14023	0.238912	0.0828218	0.202008	0.123802	0.124695	0.195145	0.275165	1	0.159232	0.220124	0.22077	0.193761	0.240533	0.0828919	0.132842	0.0434833	0.0618709	0.0346925	0.0449986	0.127391	0.0360365	0.0726789	0.0377832	0.0443285	0.147093	0.0809907	0.0411464	0.127891	0.168883	0.0642225	0.0493577	0.0735059	0.0666497
25	0.128964	0.0937042	0.120828	0.14467	0.1173	0.0746977	0.144999	0.108162	0.225049	0.142868	0.0765017	0.198306	0.106027	0.0834279	0.0956894	0.202754	0.135756	0.092949	0.226371	0.136639	0.0490042	0.190271	0.177108	0.159232	1	0.221082	0.182749	0.161757	0.164038	0.137316	0.122193	0.0244135	0.0354686	0.0743825	0.0291771	0.129727	0.0791765	0.0947263	0.101309	0.0257405	0	0.0312298	0.0263214	0.0585216	0.113595	0.14193	0.0265821	0.0660125	0.054848
26	0.0889175	0.0892929	0.124787	0.110454	0.116337	0.118902	0.100603	0.159254	0.182419	0.181619	0.174129	0.166766	0.115611	0.0822649	0.0719549	0.127805	0.12759	0.151286	0.146085	0.146487	0.0972925	0.184302	0.131914	0.220124	0.221082	1	0.142275	0.202232	0.17127	0.0379093	0.039028	0.0328837	0.0745212	0.0466087	0.0335365	0.0875959	0.0628891	0.152874	0.0669069	0.0371169	0.136339	0.0724847	0.0197706	0.0928234	0.136693	0.158268	0.0736835	0.0464127	0.121688
27	0.139749	0.175938	0.129071	0.156533	0.132127	0.0949717	0.155557	0.209857	0.162066	0.161931	0.186995	0.212748	0.135855	0.17027	0.19568	0.16695	0.155967	0.268705	0.230079	0.151541	0.21269	0.162318	0.17122	0.22077	0.182749	0.142275	1	0.285758	0.220877	0.204809	0.191328	0.0816603	0.130576	0.0621337	0.0798855	0.111823	0.082223	0.0669816	0.0713539	0.0815162	0.0673333	0.129467	0.0689539	0.114515	0.208913	0.141604	0.122244	0.156598	0.0895316
28	0.0528333	0.169191	0.0937561	0.0666479	0.181616	0.0671583	0.135004	0.176643	0.110953	0.179151	0.188076	0.19476	0.129351	0.108742	0.0799638	0.0767852	0.16184	0.201032	0.272656	0.110418	0.227859	0.211032	0.154863	0.193761	0.161757	0.202232	0.285758	1	0.124223	0.0943674	0.111929	0.0585179	0.126484	0.0510099	0.0569962	0.174782	0.180894	0.146191	0.08459	0.0620949	0.0539321	0.0786001	0.0423096	0.0697465	0.110977	0.0866345	0.0990773	0.136883	0.184846
29	0.12547	0.0967558	0.0872134	0.0812523	0.13555	0.0979622	0.17719	0.160437	0.124642	0.224269	0.148872	0.133684	0.0784243	0.0513758	0.0596691	0.147882	0.178278	0.0621567	0.155541	0.171357	0.0383716	0.238282	0.168597	0.240533	0.164038	0.17127	0.220877	0.124223	1	0.210466	0.290234	0.163847	0.12949	0.145141	0.167647	0.305965	0.133451	0.150508	0.128556	0.159352	0.206826	0.212231	0.155142	0.210598	0.324642	0.132343	0.120786	0.113681	0.0463111
30	0.077204	0.134104	0.0288023	0.148474	0	0.071102	0.0455861	0.0798415	0.0461579	0.0745972	0.0701408	0.0236999	0.196086	0.0570542	0.0446864	0.131543	0.030951	0.0353591	0.120337	0.0582822	0.0209863	0.0412613	0.0608249	0.0828919	0.137316	0.0379093	0.204809	0.0943674	0.210466	1	0.272643	0.331596	0.319861	0.566295	0.334727	0.266829	0.246895	0.391533	0.490371	0.317001	0.24638	0.28606	0.29179	0.237252	0.245022	0.216038	0.24922	0.0527029	0.203829
31	0.0297838	0.106023	0.0369628	0.0509389	0.0604482	0.0273442	0.099202	0.0517403	0.096012	0.0524711	0.0881725	0.163057	0.0465138	0.111826	0.107557	0.135862	0.0796712	0.0823395	0.114706	0.0726975	0.0793675	0.102661	0.118474	0.132842	0.122193	0.039028	0.191328	0.111929	0.290234	0.272643	1	0.397669	0.286399	0.340688	0.402833	0.312126	0.247598	0.221439	0.280408	0.388766	0.290541	0.351065	0.320137	0.244739	0.276313	0.309324	0.271371	0	0
32	0.0318008	0.0303671	0.0357135	0.0263181	0.0334543	0.0359407	0.0421364	0.0378646	0.0524241	0.0153566	0.0666434	0.053291	0.0385106	0.132046	0.0800515	0.0479061	0.0452735	0.0993191	0.0412572	0.0402697	0.0423135	0.0448949	0.0524454	0.0434833	0.0244135	0.0328837	0.0816603	0.0585179	0.163847	0.331596	0.397669	1	0.508868	0.655418	0.981465	0.291819	0.323793	0.335282	0.500931	0.993822	0.503212	0.6623	0.669386	0.404322	0.247803	0.41123	0.501511	0	0
33	0.0269369	0.0260973	0.0235636	0.124958	0.0388482	0.0768776	0.0261107	0.0286422	0.0387038	0.0458903	0.117043	0.0788562	0.0838205	0.0684915	0.0477856	0.0943519	0.032986	0.0778948	0.0459094	0.0891794	0.0317095	0.04013	0.0349973	0.0618709	0.0354686	0.0745212	0.130576	0.126484	0.12949	0.319861	0.286399	0.508868	1	0.529687	0.507282	0.322608	0.396844	0.395014	0.424366	0.507282	0.321938	0.398918	0.397937	0.386847	0.206717	0.266597	0.336515	0	0
34	0.0238425	0.0290073	0.0334651	0.0517542	0.0196676	0.0307415	0.0235685	0.0316305	0.0514954	0	0.0454867	0.0455651	0.0729163	0.0969368	0.0712699	0.165993	0.0326856	0.0851385	0.0572986	0.02845	0.0296529	0.0481078	0.0417116	0.0346925	0.0743825	0.0466087	0.0621337	0.0510099	0.145141	0.566295	0.340688	0.655418	0.529687	1	0.661165	0.334546	0.380404	0.559081	0.793836	0.669385	0.385804	0.488049	0.489024	0.321824	0.223222	0.306966	0.400946	0.0745136	0
35	0.0224447	0.0284838	0.0362579	0.0274863	0.0321122	0.0361621	0.0402091	0.042407	0.0341123	0.0130913	0.0662673	0.0516119	0.0279638	0.131717	0.0907503	0.0508691	0.042121	0.0897536	0.0470806	0.040269	0.0412994	0.0426768	0.0531018	0.0449986	0.0291771	0.0335365	0.0798855	0.0569962	0.167647	0.334727	0.402833	0.981465	0.507282	0.661165	1	0.285704	0.33225	0.330958	0.499386	1	0.482597	0.656412	0.658459	0.3931	0.245346	0.410194	0.499972	0	0
36	0.0847107	0.0464922	0.086003	0.0474455	0.0638743	0.0777692	0.069568	0.0509181	0.109712	0.144629	0.156954	0.132741	0.0618191	0.062604	0.096881	0.131924	0.0955983	0.0623771	0.0975376	0.0917548	0.0827588	0.241658	0.0807994	0.127391	0.129727	0.0875959	0.111823	0.174782	0.305965	0.266829	0.312126	0.291819	0.322608	0.334546	0.285704	1	0.557287	0.315235	0.29969	0.27965	0.200098	0.236883	0.23819	0.326129	0.265437	0.213684	0.216355	0	0.0614931
37	0.0622627	0.0397655	0.0869794	0.0311232	0.0451616	0.0231633	0.0288059	0.0534034	0.0819522	0.0920161	0.119439	0.106938	0.10324	0.12326	0.0989489	0.141994	0.0664852	0.100792	0.0520365	0.154575	0.0286517	0.1812	0.0588387	0.0360365	0.0791765	0.0628891	0.082223	0.180894	0.133451	0.246895	0.247598	0.323793	0.396844	0.380404	0.33225	0.557287	1	0.470856	0.311674	0.32727	0.24651	0.339973	0.277489	0.199789	0.175787	0.270588	0.230984	0.0699089	0.05941
38	0.024538	0.0773382	0.0479063	0.0344376	0.0861315	0.036388	0.0300849	0.0395271	0.0666834	0.198823	0.309402	0.15044	0.098246	0.0439719	0.059705	0.137028	0.106954	0.0518848	0.0722362	0.137958	0.0531622	0.0829091	0.0526506	0.0726789	0.0947263	0.152874	0.0669816	0.146191	0.150508	0.391533	0.221439	0.335282	0.395014	0.559081	0.330958	0.315235	0.470856	1	0.504531	0.338744	0.240052	0.270524	0.279828	0.223443	0.1893	0.21141	0.243328	0.0820271	0.0540211
39	0	0.0288504	0.0238323	0.0766788	0.0273049	0.0234282	0.0464462	0.0579906	0.0676989	0.0266685	0.0456995	0.0490751	0.0681614	0.0865277	0.045622	0.148172	0.0353753	0.0994165	0.112982	0.0257706	0.0836611	0.0530959	0.0448741	0.0377832	0.101309	0.0669069	0.0713539	0.08459	0.128556	0.490371	0.280408	0.500931	0.424366	0.793836	0.499386	0.29969	0.311674	0.504531	1	0.487117	0.333828	0.395272	0.370565	0.314806	0.221739	0.273444	0.331291	0.039587	0.0635748
40	0.0188671	0.024895	0.0283908	0.0266106	0.0292218	0.0329262	0.0443223	0.0422513	0.050575	0.012336	0.0612996	0.0539696	0.0376662	0.120299	0.0926292	0.0474668	0.0441235	0.0943385	0.042928	0.0416845	0.0438912	0.0490886	0.0541354	0.0443285	0.0257405	0.0371169	0.0815162	0.0620949	0.159352	0.317001	0.388766	0.993822	0.507282	0.669385	1	0.27965	0.32727	0.338744	0.487117	1	0.501642	0.667808	0.666646	0.401928	0.248806	0.384739	0.499972	0	0
41	0.0119493	0	0.0957766	0.128255	0.089323	0.0318537	0.0639353	0.0514864	0.0560703	0	0.083704	0.0395669	0.0199038	0.0810816	0.0680029	0.0501651	0.0695392	0.0755213	0.0293092	0.0272996	0.0329054	0.0618023	0.0302675	0.147093	0	0.136339	0.0673333	0.0539321	0.206826	0.24638	0.290541	0.503212	0.321938	0.385804	0.482597	0.200098	0.24651	0.240052	0.333828	0.501642	1	0.480534	0.389953	0.272571	0.200512	0.289904	0.328404	0	0
42	0.0516655	0.0463704	0.0491333	0.048628	0.0447792	0.053815	0.0631737	0.0652302	0.0872481	0	0.0633052	0.0819145	0.0438481	0.210945	0.157112	0.07966	0.0712175	0.133225	0.0573476	0.038919	0.0570586	0.0691187	0.0615678	0.0809907	0.0312298	0.0724847	0.129467	0.0786001	0.212231	0.28606	0.351065	0.6623	0.398918	0.488049	0.656412	0.236883	0.339973	0.270524	0.395272	0.667808	0.480534	1	0.49271	0.316506	0.220335	0.39088	0.38695	0.0763248	0
43	0.0259534	0.0251136	0.0300564	0.0122483	0.0260044	0.058501	0.0286142	0.0369419	0.0389207	0.0619175	0.0430378	0.0323734	0.0325216	0.105067	0.0771628	0.0408545	0.0328402	0.0777119	0.0390935	0.0311061	0.00875124	0.0365356	0.0438488	0.0411464	0.0263214	0.0197706	0.0689539	0.0423096	0.155142	0.29179	0.320137	0.669386	0.397937	0.489024	0.658459	0.23819	0.277489	0.279828	0.370565	0.666646	0.389953	0.49271	1	0.307861	0.219148	0.340364	0.390007	0	0
44	0.0711758	0.0492297	0.0477511	0.0715917	0.0356965	0.18778	0.0805598	0.0602737	0.11203	0.122307	0.0825882	0.0724553	0.0926405	0.0867401	0.0651951	0.0590872	0.0713339	0.0863543	0.0764434	0.0802676	0.062499	0.0941793	0.0941006	0.127891	0.0585216	0.0928234	0.114515	0.0697465	0.210598	0.237252	0.244739	0.404322	0.386847	0.321824	0.3931	0.326129	0.199789	0.223443	0.314806	0.401928	0.272571	0.316506	0.307861	1	0.342315	0.263437	0.283398	0.0359037	0.103958
45	0.072219	0.123671	0.139368	0.0957764	0.11511	0.0547426	0.129396	0.173898	0.171955	0.214238	0.138859	0.164601	0.112009	0.0577679	0.0719985	0.118513	0.121273	0.104167	0.0956034	0.148818	0.155949	0.195764	0.135925	0.168883	0.113595	0.136693	0.208913	0.110977	0.324642	0.245022	0.276313	0.247803	0.206717	0.223222	0.245346	0.265437	0.175787	0.1893	0.221739	0.248806	0.200512	0.220335	0.219148	0.342315	1	0.173166	0.201402	0.134246	0.0625499
46	0.0446483	0.033945	0.054697	0.0272996	0.0486338	0.0330765	0.071153	0.0573334	0.0759971	0.0210596	0.0899154	0.0669119	0.0768384	0.140704	0.126097	0.0862369	0.0608602	0.119424	0.0642222	0.115855	0.0466447	0.0824582	0.0703499	0.0642225	0.14193	0.158268	0.141604	0.0866345	0.132343	0.216038	0.309324	0.41123	0.266597	0.306966	0.410194	0.213684	0.270588	0.21141	0.273444	0.384739	0.289904	0.39088	0.340364	0.263437	0.173166	1	0.290848	0.340538	0
47	0.0679931	0.0110715	0.0736935	0	0.0205149	0.199167	0.0295401	0.113057	0.041892	0	0.0488453	0.037044	0.026913	0.0874108	0.0665955	0.0457281	0.0410703	0.281148	0.0319536	0.0107062	0.0144887	0.0687778	0.0314571	0.0493577	0.0265821	0.0736835	0.122244	0.0990773	0.120786	0.24922	0.271371	0.501511	0.336515	0.400946	0.499972	0.216355	0.230984	0.243328	0.331291	0.499972	0.328404	0.38695	0.390007	0.283398	0.201402	0.290848	1	0	0
48	0.0439032	0.0327345	0.110509	0.0485762	0.102059	0.0396351	0.0717375	0.0896082	0.0719631	0.0797862	0.128834	0.0761758	0.0461508	0.045565	0.0352965	0.0713292	0.119681	0.123992	0.0791288	0.0620217	0.0739077	0.131175	0.0377895	0.0735059	0.0660125	0.0464127	0.156598	0.136883	0.113681	0.0527029	0	0	0	0.0745136	0	0	0.0699089	0.0820271	0.039587	0	0	0.0763248	0	0.0359037	0.134246	0.340538	0	1	0
49	0.017346	0.138259	0	0.0801133	0	0.0219895	0.0367123	0.024134	0.0362319	0.109558	0.0783354	0.0460801	0.126722	0	0	0	0.029262	0	0.148059	0.0303959	0	0.0476296	0.0367805	0.0666497	0.054848	0.121688	0.0895316	0.184846	0.0463111	0.203829	0	0	0	0	0	0.0614931	0.05941	0.0540211	0.0635748	0	0	0	0	0.103958	0.0625499	0	0	0	1
50	0.0588622	0.026083	0.0611921	0.0686045	0.0560403	0.0501851	0.0833155	0.0951973	0.056568	0.0774583	0.0125457	0.0377506	0	0	0	0.0423707	0.0555641	0	0.0782593	0.037496	0.0307513	0.119179	0.0227422	0.0607261	0.0594963	0.0709563	0.194311	0.0930069	0.135365	0.198513	0.111288	0	0	0	0	0.120244	0.153002	0	0	0	0	0	0	0	0.16989	0	0	0.12438	0.203097
51	0.0355047	0.0199523	0.0548925	0.112625	0	0.0265288	0.0224227	0.053024	0.0151987	0.0859163	0.0314337	0	0.0174798	0	0	0.156569	0	0	0.0601464	0.0725189	0.0431128	0.152152	0	0.0373627	0.109668	0.0380194	0.109278	0.0938812	0.0614566	0.418257	0.0762098	0	0.0622219	0.282682	0	0.273704	0.309906	0.219179	0.265787	0	0	0	0	0.0252046	0.11948	0	0	0.0974358	0.178016
52	0.0218799	0.0407471	0.0821738	0.0445329	0.0808571	0.0369635	0.0428876	0.0908994	0.0586284	0.107291	0.0907275	0.0552934	0	0	0	0.12099	0.0720605	0.0774018	0.0528589	0.0712061	0.100177	0.154954	0.057071	0.0562966	0.0552576	0.0510822	0.134936	0.0472913	0.252671	0.0597504	0.0371991	0	0	0	0	0.0416901	0.0570334	0.0365244	0	0	0	0	0	0.0255229	0.193651	0	0	0.223347	0.186609
53	0.085929	0.138922	0.0697099	0.0627861	0.148023	0.06541	0.137844	0.0836515	0.138749	0.170136	0.0426467	0.0938312	0.169928	0.0492451	0.0522047	0.0769418	0.11772	0.0458409	0.153682	0.105253	0.045568	0.156369	0.108985	0.12128	0.159816	0.107495	0.127691	0.168782	0.151911	0.0459901	0.0456843	0	0	0	0	0.106244	0.0908481	0.0350947	0.0485296	0	0	0.0219069	0	0.132468	0.10016	0	0	0.0497059	0.197143
54	0.102799	0.0600647	0.0988149	0.0876308	0.0610051	0.0837262	0.106907	0.10329	0.0899494	0.0998286	0.0806526	0.0970823	0.126812	0.0210385	0.0142133	0.0460556	0.132687	0.0829885	0.199139	0.0590677	0.0960191	0.124787	0.0844529	0.15834	0.124669	0.102953	0.157387	0.0896342	0.154062	0	0.0771624	0	0	0	0	0.0448493	0	0	0.0282295	0	0	0	0	0.0868666	0.119427	0	0.0609758	0.0863242	0.13137
55	0.0563577	0.0885404	0.0534712	0.029659	0.0464457	0.14752	0	0.0858414	0	0	0	0	0.0210722	0.0405376	0.0240398	0.0702794	0.109243	0.103222	0.175782	0	0.146812	0.0389708	0.0419933	0.120652	0.0822523	0.0452999	0.165043	0.181113	0	0.108238	0.0729705	0	0	0.0596923	0	0	0.0508076	0.027834	0.0439915	0	0	0.0709032	0	0	0.0288433	0.15904	0.252566	0.229368	0.0676706
56	0.0440655	0	0.0337825	0	0.0513189	0.0511181	0.0230814	0.0736991	0	0.138355	0.0840626	0	0.0295785	0	0	0	0.0452611	0.17851	0.0804313	0.0205786	0.0419366	0.0363662	0.025112	0.0705575	0.0197825	0.0728485	0.165103	0.0780725	0.0956753	0	0	0	0	0	0	0	0.0538837	0	0	0	0	0	0	0	0.0272799	0	0.238115	0.0899747	0.192955
57	0.0352264	0.0449641	0.0659471	0.0254407	0.0527861	0.0384885	0.0933327	0.0922659	0.0455405	0.0700769	0.0653058	0.0257386	0.059861	0	0	0.106851	0.0888176	0.0251246	0.0959408	0.0330597	0.0319615	0.101857	0.0528116	0.0630986	0.0836569	0.0592187	0.0955637	0.145834	0.136689	0.179077	0	0	0.0557052	0.222614	0	0.0528601	0.15547	0.212046	0.206025	0	0	0	0	0	0.0911983	0	0	0.147693	0.164696
58	0.0223839	0.130158	0.044269	0.0412597	0.0949815	0.0343743	0.113317	0.122683	0.0410421	0.071978	0.0242585	0.111137	0.0649861	0.0567262	0	0.136944	0.0894214	0.0174922	0.080714	0.0173687	0.0530472	0.0780614	0.143927	0.122156	0.11016	0.103146	0.127193	0.132363	0.124395	0	0.0867092	0	0	0	0	0.0196665	0.0262194	0.0148245	0	0	0	0.0196134	0	0.0171031	0.0597746	0	0	0	0.112204
59	0.033738	0.0704413	0.0790434	0.0487712	0.112221	0.0511597	0.0820127	0.0715194	0.0440606	0.0893139	0.0472921	0.0741641	0.0227247	0.0594039	0.0324806	0.0650842	0.116431	0.0561534	0.0808618	0.0184967	0	0.117433	0.0683468	0.119742	0.119529	0.0562401	0.0961582	0.167224	0.114533	0.0398256	0.0522968	0	0	0	0	0.0461596	0.0886824	0.00941294	0.0239559	0	0	0.0186578	0	0.0145085	0.0767168	0.0130036	0	0.126683	0.118768
60	0	0.0282505	0	0	0.0252167	0.00970693	0.0461547	0.0252309	0.0443215	0.0800038	0.0147361	0.0211541	0.0277516	0	0.0303076	0	0.0705442	0	0.0636915	0.0565961	0.0231074	0.0332911	0.0510664	0.0995853	0.0827148	0	0.0193905	0.0779547	0.0437772	0	0.0322872	0	0	0	0	0.0834592	0.128846	0.102783	0	0	0	0	0	0.10914	0.0872575	0	0	0	0.286325
61	0	0.0551262	0.0304887	0.04196	0.0648515	0.0393451	0.123065	0.157275	0.195163	0.0812791	0.0839161	0.0490047	0.122365	0.0347291	0.0309398	0.0251976	0.0712847	0.109853	0.132526	0.096385	0.105585	0.136542	0.120536	0.129035	0.0921995	0.151362	0.0725658	0.148584	0.150086	0	0.0626378	0	0	0	0	0.0580376	0.0584122	0	0.035073	0	0	0.0271404	0	0.0340951	0.0953247	0.085759	0	0.0746281	0.0779356
62	0.0586379	0.103792	0.045203	0.0787427	0.091611	0.0324854	0.0882081	0.0679017	0.0696624	0.0850506	0.0231524	0.0889701	0.0938564	0.0259843	0	0.0671209	0.0607742	0	0.0987934	0.0296348	0.0503647	0.0990072	0.0737278	0.0870986	0.123154	0.0684124	0.139952	0.069454	0.0843969	0.0455609	0.0888105	0	0	0	0	0.116547	0.0908663	0	0.024496	0	0	0	0	0.0565144	0.104382	0.0517725	0	0.0681484	0.123436
63	0.0625472	0.0713215	0.0656291	0.114286	0.0740763	0.135222	0.141316	0.0705855	0.213487	0.107487	0.0480264	0.0834325	0.0814305	0.0504247	0	0.102259	0.143785	0.0269837	0.0990165	0.0397788	0.0703017	0.155539	0.0945421	0.168782	0.104587	0.191425	0.0922969	0.0415244	0.207852	0.0383349	0.0734554	0	0	0	0	0.0877347	0.03382	0.0433448	0.0173894	0	0.0562095	0.0510248	0	0.121793	0.0906183	0.0361626	0.0367245	0.0586013	0.140733
64	0.0782123	0.0528592	0.0807041	0.0569054	0	0.0626653	0.0635985	0.0766483	0.0611654	0.126627	0.00838287	0.0316727	0.0618831	0.0230799	0.0304763	0.0874267	0.0371317	0.131279	0.0792995	0.0943435	0.0598613	0.237492	0.0887649	0.0699731	0.111345	0.152243	0.149072	0.18083	0.0770695	0.124677	0.028047	0.0143665	0.00960204	0	0.026054	0.163588	0.172109	0	0.0737424	0.0232693	0	0.0337002	0.0202024	0.124708	0.0765896	0.0379808	0.16273	0.0537972	0.298029
65	0.0260089	0.0661559	0.0302326	0.0544019	0.0430978	0.00905778	0.0966164	0.0309338	0	0.175609	0.112628	0.036478	0.0552185	0	0	0.072548	0.0362918	0	0.0538769	0.0312082	0.0787504	0.0359331	0.110197	0.0622295	0.0912186	0	0.0635906	0.0625732	0.0733257	0.107762	0.0268693	0	0.0146368	0.0965289	0	0.070983	0.0599969	0.116884	0.11617	0	0	0	0	0.0169911	0.0525243	0	0	0.0656723	0.126581
66	0.0722402	0.094605	0.0738552	0.0609773	0.0595625	0.149937	0.10556	0.0763613	0.0766887	0.111848	0.0569754	0.0868881	0.118275	0	0.0275751	0.162786	0.0874012	0	0.104319	0.0644742	0.05627	0.174568	0.115276	0.169542	0.108008	0.114338	0.123646	0.17739	0.173251	0.0438299	0.0984444	0	0.0477297	0.0123669	0	0.180892	0.13434	0.0289104	0.0298461	0	0.0147802	0.0220725	0	0.116451	0.114303	0	0.0160466	0.0184118	0.155841
67	0.218943	0.0842901	0.0601623	0.0774358	0.0599308	0.182102	0.102166	0.136893	0.17949	0.156305	0.0517766	0.125251	0.144636	0.159691	0.154338	0.15478	0.114758	0.124632	0.15715	0.0609539	0.0225162	0.122391	0.121383	0.164617	0.215998	0.108307	0.233497	0.0741846	0.203077	0.231256	0.124448	0	0.0520651	0.0624159	0	0.17909	0.0813005	0.0702591	0.0579254	0	0	0.0287494	0	0.209804	0.0695923	0.0422834	0	0.0976364	0.228518
68	0.0185702	0	0.024471	0	0.0245327	0.0292555	0.0570596	0	0.0205478	0.0407766	0	0.0177781	0.025444	0	0	0	0.0287901	0	0.0468803	0.0216461	0.0139771	0.0509252	0.0284435	0.0358252	0.0547934	0.0279451	0.0444846	0.0379971	0.0425992	0.0270864	0.0406542	0	0	0	0	0	0.0804636	0	0	0	0	0	0	0	0.0470676	0	0	0.040672	0.285786
69	0.0656091	0.0646955	0.098035	0.0772385	0.117789	0.0624565	0.104158	0.0622402	0.0426923	0.234692	0.189833	0.16026	0.0951034	0	0	0.144694	0.103612	0	0.0736863	0.113656	0.0335716	0.0846013	0.0826646	0.0935668	0.119136	0.152798	0.145294	0.146156	0.103909	0.118203	0.0244989	0	0.10984	0.0361229	0	0.0501385	0.12522	0.214512	0.0289797	0	0	0	0	0	0.159647	0	0	0.113463	0.150863
70	0.136537	0.145266	0.12804	0.0518763	0.0937368	0.205871	0.104441	0.111133	0.11534	0.166635	0.0795211	0.0826913	0.11165	0.0521562	0.0278011	0.0323003	0.163347	0.0640781	0.159156	0.100244	0.204794	0.197908	0.102413	0.138229	0.135458	0.115629	0.152004	0.246015	0.13457	0	0.062429	0	0.0156419	0	0	0.105855	0.0852396	0.0935135	0	0	0	0.0207945	0	0.194481	0.15996	0.0597428	0.101842	0.146429	0.148345
71	0	0	0.0805874	0.0135604	0.0324214	0.0483363	0.0735048	0	0	0	0	0	0	0	0	0.0522255	0.0359028	0	0	0.0120509	0.0357682	0	0.0385605	0	0	0	0	0.0269407	0	0	0	0	0	0	0	0	0.0533219	0	0	0	0	0	0	0.0284854	0	0	0	0.0871814	0.235872
72	0.0533423	0.0651988	0.0508816	0.0337703	0.0597609	0.0765198	0.121722	0.0716211	0.0936472	0.106935	0.0274768	0.0352921	0.0428907	0	0	0.164502	0.12599	0.0141694	0.0740059	0.0800019	0	0.146969	0.1169	0.126615	0.12087	0.154294	0.0630192	0.0397774	0.242774	0	0.0462776	0	0	0	0	0.0949812	0.0638516	0.0270135	0	0	0.0526945	0.0437954	0	0.0560754	0.109884	0.0442605	0	0.0596141	0.219412
73	0.111081	0.113126	0.0518682	0.13453	0.0785618	0.0642633	0.142811	0.134843	0.145706	0.199025	0.120015	0.144264	0.089397	0.0660257	0.065247	0.0933341	0.105441	0.131541	0.13678	0.072728	0.0637529	0.140687	0.101239	0.140295	0.161642	0.0930084	0.327956	0.139185	0.21427	0.278022	0.084091	0	0.0474748	0.0719559	0	0.0971852	0.0749731	0.0905194	0.062047	0	0	0.0340693	0	0.0858219	0.229063	0	0	0.114144	0.190925
74	0.0562789	0.120062	0	0.0400541	0	0.0394304	0.0793315	0.113926	0.0563884	0.11769	0.0585511	0.0369082	0.122832	0	0.0718878	0.0317035	0.10477	0.0896457	0.115929	0	0.253902	0.0805501	0.150897	0.107757	0.133757	0.106354	0.0729189	0.029615	0.089196	0.0330868	0.0322141	0	0	0	0	0.129488	0.0237909	0	0.0261369	0	0	0	0	0.0983461	0.166379	0	0	0.00463193	0.172529
75	0.0722116	0.034382	0.0642021	0.0959589	0.116222	0.0679871	0.0782937	0.1242	0.0847149	0.174145	0.107198	0.0904322	0.0398503	0	0.0290442	0.135589	0.137343	0.0225742	0.101481	0.0397115	0.118054	0.185469	0.106078	0.137551	0.155104	0.146501	0.162851	0.0818035	0.257431	0.147428	0.0901343	0	0	0	0	0.132196	0.0247077	0.0597959	0	0	0	0	0	0.0553079	0.229592	0	0	0.122999	0.22571
76	0.0242195	0.040395	0.0265709	0.0273378	0.078905	0.0236572	0.0537918	0.0668527	0.0658116	0.136213	0.178054	0.15094	0.0618695	0.0144936	0.0639169	0.0403636	0.0798054	0	0.0871097	0.0730893	0	0.159782	0.0466217	0.0888568	0.101586	0.122032	0.101182	0.20719	0.101767	0.0323562	0.109073	0	0.0395607	0	0	0.161086	0.0916352	0.150503	0	0	0	0	0	0.0401752	0.0578191	0.126791	0	0.0472556	0.228728
77	0.0625285	0.105329	0.0353245	0.0985245	0.104302	0.043474	0.0934275	0.131925	0.0881715	0.121986	0.039141	0.0796492	0.166707	0.0236833	0.0260331	0.0815928	0.116023	0.0266156	0.15013	0.0947517	0.0689066	0.143126	0.149045	0.187577	0.126533	0.160897	0.153864	0.137109	0.110286	0.0260042	0.0488539	0	0	0	0	0.0738938	0.0676165	0.0730883	0.040865	0	0	0	0	0.0737313	0.130472	0	0	0.0370388	0.166707
78	0.0483242	0.0925071	0.0932933	0.0449189	0.0494079	0.0778964	0.125417	0.0792981	0.15996	0.103511	0.103608	0.0972936	0.0898168	0.0443725	0.0264079	0.0937552	0.0989934	0.088425	0.125235	0.12785	0.209809	0.157299	0.0808956	0.0845895	0.127993	0.105294	0.176808	0.155915	0.0831207	0.0883224	0.0753489	0	0.0499609	0.0429235	0	0.131241	0.203818	0.19216	0.080745	0	0	0	0	0.0685086	0.0787144	0.0920152	0	0.0700437	0.127433
79	0.0389924	0.0750524	0.044999	0.0176496	0.0777115	0.0446741	0.0723758	0.0347065	0.0823965	0.119523	0.043487	0.0731167	0.0361387	0	0.0212629	0.052611	0.0832822	0.0444075	0.143156	0.0418982	0.0474075	0.127015	0.0706926	0.110965	0.0856231	0.0741151	0.0530198	0.0814336	0.157556	0	0.0786492	0	0	0	0	0.160194	0	0	0	0	0	0	0	0.155724	0.215596	0	0	0.104286	0.0683295
80	0.0856721	0.0642143	0.0963585	0.103515	0.0619416	0.0563164	0.102588	0.0859764	0.0920779	0.073341	0.117808	0.0709575	0.0235235	0	0.0378697	0.055252	0.0639965	0.0660314	0.0784798	0.0750569	0	0.138792	0.0462978	0.0838873	0.0668149	0.0371637	0.121133	0.0953458	0.112273	0	0.0481635	0	0	0	0	0.0876294	0.0686319	0	0	0	0.146472	0	0	0.00976943	0.105828	0.101541	0	0.18142	0.0151629
81	0.106169	0.101499	0.0893465	0.0608198	0.0853877	0.0572405	0.0802111	0.0352672	0.0874791	0.061504	0.0337995	0.09919	0.094351	0	0.0225433	0.0758993	0.150803	0.0418098	0.0492505	0.0362029	0.022598	0.0906559	0.0940352	0.0861116	0.130488	0.112132	0.105002	0.0565528	0.110235	0.032607	0.0575471	0	0.0426965	0	0	0.0492053	0	0	0	0	0	0	0.0348549	0.0178582	0.0624405	0	0	0.0619901	0
82	0.112299	0.0221024	0.085317	0.174391	0.0639128	0.149194	0.0421741	0.0892097	0.0938392	0.0800345	0.0562908	0.0567592	0.0527197	0	0	0.0964561	0.0849876	0.0917423	0.0358739	0.0794869	0.079061	0.090732	0.0128201	0.0828636	0.0858746	0.0887919	0.163694	0.0973628	0.0752189	0.239793	0.0649634	0	0.15308	0.102687	0	0.106829	0.0826109	0.119753	0.0897612	0	0	0	0	0.101457	0.157966	0	0.113726	0.150393	0
83	0.135004	0.0852601	0.0904555	0.0628217	0.143498	0.05415	0.0456929	0.0680617	0.0516638	0.114283	0.0885421	0.0682002	0.0910776	0	0	0.0869586	0.111725	0.0396467	0.115867	0.0947407	0.0666767	0.140117	0.0634033	0.0899743	0.113516	0.121872	0.15012	0.210853	0.24723	0.0382621	0.0625394	0	0	0	0	0.0833925	0.0663791	0.111781	0	0	0	0	0	0.0427144	0.108002	0	0	0.117624	0.121556
84	0.0612097	0.137679	0.0942919	0.049338	0.103149	0	0.0801564	0.100611	0.0824796	0.209991	0.0635885	0.106026	0.106324	0.0343652	0.0297305	0.124394	0.132287	0.0608599	0.104454	0.183659	0.0896218	0.23513	0.13993	0.0969545	0.148198	0.0546254	0.160753	0.18094	0.273494	0.0434062	0.100126	0	0	0	0	0.170022	0.148779	0.0933805	0	0	0	0.0154441	0	0.0201254	0.126901	0.0176041	0	0.0746785	0.0247158
85	0.0448228	0.0950493	0.069279	0.0336606	0.0927015	0.027145	0.0895186	0.0814377	0.0795993	0.0818891	0.0539881	0.122074	0.0839688	0.0210093	0.056351	0.133787	0.0921585	0.05697	0.08718	0.100466	0.0371007	0.125215	0.100013	0.0987921	0.194088	0.149641	0.146537	0.171487	0.0938778	0	0.0975241	0	0	0	0	0.100917	0.0754852	0.057404	0.0158872	0	0	0	0	0.0236971	0.0735772	0.110159	0	0.0620007	0.0728878
86	0.120309	0	0.0489424	0.0320246	0.0509873	0.20226	0.0195571	0.0732296	0.118853	0.144205	0.11942	0.110097	0.0343005	0	0	0.0252163	0.0172063	0.0376477	0.0214082	0.102944	0.0403957	0.100616	0	0.0368094	0.0932925	0.188289	0.0247216	0.0851704	0.140199	0.0667838	0.0704626	0	0.0865642	0.0321714	0	0.15296	0.1324	0.145444	0.0277334	0	0	0	0	0.132762	0.112894	0.0504583	0.149913	0.0736418	0.0340654
87	0.120599	0.106117	0.0669235	0.0649309	0.1213	0.0935406	0.12644	0.134812	0.0763769	0.14682	0.0981899	0.0993002	0.0570883	0	0.0273343	0.124842	0.118302	0.0341771	0.123957	0.0419394	0.0417129	0.10008	0.112487	0.171262	0.108131	0.0555199	0.192218	0.164927	0.140453	0.067073	0.0791226	0	0	0	0	0.04056	0	0.0125739	0.0230359	0	0	0	0	0.0203064	0.107554	0	0	0.099476	0.133246
88	0.0772378	0.0671225	0.0719691	0.0441617	0.0859714	0.12512	0.0935521	0.093697	0.084849	0.107089	0.0896562	0.131054	0.154325	0	0.0254269	0.0726762	0.0885498	0.0634923	0.116406	0.0665342	0.029046	0.115789	0.0724659	0.119745	0.130115	0.108331	0.188022	0.232609	0.145379	0.0909952	0.0474305	0	0.0387127	0	0	0.0258216	0	0	0.0297702	0	0	0	0	0.157686	0.13152	0	0	0.146494	0.169311
89	0.053207	0.104214	0.0730646	0.0890388	0.0713061	0.0467027	0.141017	0.149609	0.0647932	0.0817314	0.080496	0.0684085	0.0900153	0	0.0171812	0.0464743	0.11687	0.0457297	0.0791835	0.0515717	0.0376739	0.136599	0.065857	0.131656	0.0662996	0.122952	0.0748409	0.058004	0.180438	0.0306836	0.0336315	0	0	0	0	0.042697	0	0.0297966	0	0	0.0546315	0.0516213	0	0.0362765	0.0992445	0	0	0.0607847	0.0724033
90	0.159079	0.0997252	0.0918284	0.112005	0.120248	0.0238873	0.12531	0.17551	0.112902	0.133388	0.0965811	0.105168	0.0836992	0	0.0300864	0.0733028	0.169767	0.126974	0.139408	0.0967977	0.0409829	0.160362	0.108772	0.142244	0.217421	0.12811	0.249136	0.230066	0.249232	0.20772	0.153507	0	0	0	0	0.0952169	0	0.0202833	0	0	0	0	0	0.0502422	0.202857	0	0.117983	0.100094	0.0459058
91	0.0459199	0.0962917	0.0235609	0.0883577	0.0556381	0.015346	0.0756233	0.0583258	0.0570932	0.0786571	0.10279	0.0644628	0.0410784	0	0	0	0.0943797	0	0.0605044	0.0996354	0.0319776	0.0953	0.0522742	0.0745921	0.0389313	0.0484054	0.0728466	0.026541	0.0881055	0	0	0	0	0	0	0.0446735	0.0493582	0.114891	0	0	0.0907656	0	0	0.0318018	0.0884699	0	0	0.0551888	0
92	0	0.0699723	0.0494826	0.0511123	0.0310607	0	0.101521	0.0795497	0.0855402	0.0638095	0.0456503	0.159329	0.0328546	0	0	0.0388364	0.0603827	0.0306819	0.0857217	0.0693932	0.0301292	0.0496572	0.056967	0.0579787	0.0898414	0.0653978	0.0767275	0.122523	0.146679	0.0587608	0.0180556	0	0	0	0	0.0674209	0.0378577	0.0337291	0.0172618	0	0	0	0	0.0486533	0.0498043	0	0	0	0.0358933
93	0.0993288	0.0839158	0.0499632	0.0710902	0.0810505	0.0278525	0.0909113	0.16001	0.120109	0.0909169	0.0618384	0.124279	0.0346909	0.106787	0.0975863	0.0967061	0.0774941	0.118622	0.109901	0.0636916	0.0373466	0.0575006	0.121887	0.127995	0.0828334	0.125644	0.146692	0.154713	0.144586	0	0.0607133	0	0	0	0	0.0420644	0.0528817	0.0376128	0	0	0	0.0384583	0.00672468	0.0243741	0.0840656	0	0.0124007	0.0118097	0.0328266
94	0.125074	0.0719012	0.0464763	0.0435696	0.095611	0.0601704	0.115359	0.100939	0.0748969	0.108516	0.0344368	0.106745	0.0705441	0	0.0382882	0.0701666	0.050037	0.0743261	0.0684342	0.0581421	0.0927339	0.0884659	0.0993283	0.126554	0.0924327	0.0929596	0.117917	0.130923	0.080098	0	0.072339	0	0	0	0	0.0628023	0.0388074	0	0.0209959	0	0	0	0	0.0384791	0.0597405	0.0373719	0.00716124	0.0646064	0
95	0.0818699	0.0779415	0.0467657	0.0301584	0.101307	0.0527227	0.129965	0.122365	0.145624	0.13441	0.110926	0.120605	0.0795715	0.0228428	0.0418942	0.0756096	0.12301	0.0577011	0.111386	0.0790674	0.037282	0.127859	0.117127	0.13059	0.135796	0.150438	0.162522	0.149886	0.165166	0.0750739	0.106131	0.010566	0	0.0190247	0.011486	0.0754929	0.0158526	0.0504684	0.0305739	0.0113761	0	0	0	0.0774426	0.110149	0.026717	0	0.0622455	0.0675213
96	0.171714	0.0431335	0.0421789	0.0706995	0.0610148	0.183318	0.0844955	0.0739369	0.0702884	0.122148	0.0994401	0.0837387	0.0567886	0	0.0150548	0.0727676	0.106537	0.0317055	0.0981797	0.0413098	0	0.0782433	0.0397109	0.139367	0.0538424	0.0527319	0.107471	0.113214	0.115467	0.0292265	0	0	0.02723	0	0	0.0486981	0	0	0	0	0	0	0	0.167328	0.10624	0	0	0.119816	0.0793953
97	0.140275	0.0636533	0.0507557	0.0451358	0.0709113	0.0813488	0.0607332	0.068514	0.0496675	0.149499	0.162269	0.0783589	0.0527505	0	0.0348539	0	0.10503	0	0.145872	0.0419274	0.0678136	0.0861572	0.0578415	0.0967339	0.101501	0.0720193	0.132901	0.109609	0.182649	0.0623404	0	0	0.0160472	0	0	0.0847191	0	0.0616096	0	0	0	0	0	0.116192	0.092124	0.0146253	0	0.0740635	0.0491793
98	0.0488757	0	0.0573425	0.0537773	0.069058	0.08931	0.0382173	0.0508408	0.143062	0.0587249	0.117702	0.0456382	0.0456674	0	0	0	0.0979228	0.0521191	0.0435091	0.0334096	0.131	0.114488	0	0.0712548	0.0815437	0.114719	0.0977144	0.120858	0.101981	0.0276375	0.0488285	0.0597966	0.0576974	0.0515634	0.0715462	0.0446812	0.0315377	0.0582456	0.0426657	0.0573366	0.0520823	0.0539479	0.0581476	0.165611	0.142425	0.0122397	0.034744	0.219669	0
99	0.040032	0.0487635	0.0423722	0.0203921	0.0898603	0.069721	0.121806	0.111024	0.0642682	0.0729526	0.0219183	0.0577277	0.0721815	0	0.0142383	0.0139362	0.09543	0	0.0852507	0.0645166	0.0783523	0.109012	0.120359	0.123426	0.0817389	0.0499161	0.0557978	0.232736	0.092967	0	0	0	0	0	0	0.0614718	0.0190918	0	0	0	0	0	0	0.066751	0.0896217	0.0399558	0.0551197	0.111847	0.033979
100	0.0764172	0.100705	0.0428291	0.0862727	0.0349615	0.0779806	0.0609158	0.0991801	0.0638236	0.0939369	0.031275	0.0652162	0.104137	0.0130055	0	0.0832629	0.0878469	0.0331436	0.122167	0.0549276	0.0550625	0.0778936	0.0989598	0.126747	0.14773	0.0728283	0.101478	0.0941256	0.138386	0.0740763	0.0647355	0	0	0	0	0.0365366	0	0	0	0	0.0219269	0.0144756	0	0.0547551	0.0569284	0	0	0.0325093	0.065518
101	0.0625139	0.125559	0.077165	0.0828079	0.0495227	0.044064	0.0899936	0.0648995	0.0476238	0.11749	0.0827368	0.0834194	0.0372343	0.0135205	0.0498766	0.10249	0.100495	0.0385088	0.148797	0.0549371	0.100499	0.101937	0.0595232	0.100129	0.116699	0.0787187	0.203117	0.129549	0.126566	0.0885761	0.100299	0	0	0	0	0.0822086	0.0242467	0	0	0	0.0159129	0.044125	0	0.0435902	0.110338	0	0	0.0329768	0.0500635
102	0.0465545	0.092941	0.0773092	0	0.0771863	0	0.0659985	0.0627241	0.0599328	0.0509055	0.0685531	0.0504711	0.0607756	0	0	0.045568	0.160259	0	0.0826036	0.0525933	0	0.106791	0.0684836	0.114181	0.054248	0.0587287	0.0801854	0.0440536	0.0851328	0.0287126	0.0482479	0	0	0	0	0.0252871	0	0	0	0	0	0	0	0.0370913	0.0943129	0	0	0.0605378	0.0380135
103	0.0577511	0.0597777	0.107597	0.116689	0.054324	0.069061	0.104043	0.0729849	0.0939865	0.0893565	0.0338698	0.0457538	0.0688724	0	0	0.0315958	0.115929	0	0.106945	0.0323167	0.0878309	0.0732494	0.140554	0.124326	0.109115	0.119576	0.0895424	0.0760594	0.0950968	0.0555891	0.0610322	0	0	0	0	0.0290842	0	0	0	0	0	0	0	0.0499232	0.0756248	0	0	0.0271713	0.0204661
104	0.105282	0.0852904	0.115226	0.0731858	0.124736	0.0391677	0.142189	0.130376	0.0882706	0.141174	0.0631716	0.109127	0.110633	0.0345622	0.0195773	0.0669247	0.104989	0.0435484	0.111829	0.0502771	0.0465255	0.139152	0.127401	0.160776	0.111797	0.0989199	0.145008	0.179425	0.165496	0.0520454	0.0662694	0	0	0	0	0.048724	0	0	0.019557	0	0	0	0	0.0463745	0.121218	0	0	0.0908093	0.123859
105	0.0217129	0.0597476	0.0886263	0.152406	0.0803424	0.048509	0.0841269	0.0498011	0.040218	0.0598329	0.0655299	0.0391656	0.106301	0	0.0251411	0.0318889	0.0877485	0	0.145802	0.0563054	0.0429797	0.05358	0.0786745	0.108034	0.10299	0.0785708	0.0954614	0.117444	0.0822499	0.0271307	0.0165019	0	0.0174954	0	0	0.0981916	0	0	0.0329421	0	0	0	0	0.0794285	0.0679038	0	0	0.0342345	0.0977285
106	0.0682062	0.0626591	0.132491	0.0535416	0.10151	0.0758508	0.123143	0.14901	0.0500425	0.147361	0.0997897	0.1005	0.056739	0.0260966	0.0301464	0.0404063	0.126387	0.0320038	0.0904094	0.029309	0.149621	0.143678	0.0962468	0.126147	0.0806567	0.0830072	0.123906	0.209539	0.111657	0.0350762	0	0	0	0	0	0.0825719	0.0179237	0.0442118	0	0	0	0	0	0.0724499	0.121637	0	0	0.122266	0.0157925
107	0	0.0518305	0.0636631	0.136081	0.0490493	0.0501577	0.108504	0.147251	0.134359	0.109961	0.020416	0.101359	0.0860495	0.0450965	0	0.0670953	0.068213	0.091359	0.0704594	0.0439599	0.0458961	0.0854792	0.100278	0.0829156	0.12602	0.127976	0.148863	0.110275	0.0562631	0.136988	0.0859211	0	0	0.0233391	0	0.0514155	0.0323408	0.0355197	0.0194521	0	0	0	0	0	0.0863699	0	0.0901191	0.0325643	0
108	0.0419869	0.0698592	0.0983273	0.0470818	0.0701869	0.0373265	0.113098	0.0988279	0.0744016	0.106303	0.0927139	0.0984886	0.0567267	0	0.0429758	0.0840821	0.119226	0.0511413	0.110339	0.0632133	0.0759393	0.113526	0.101284	0.121459	0.168781	0.134592	0.146927	0.113381	0.0975731	0	0.0749337	0	0.0092107	0	0	0.0491246	0	0.0308772	0.0185631	0	0	0	0	0.0418583	0.126489	0.11681	0	0.0896533	0
109	0.0558576	0.120114	0.0517484	0.0985755	0.0806716	0.0366412	0.0799619	0.144508	0.0765052	0.110347	0.0902518	0.105125	0.107803	0	0.0204167	0.146398	0.17943	0.0436433	0.205097	0.124017	0.0534126	0.114457	0.151259	0.224873	0.162357	0.100154	0.169724	0.148829	0.185177	0.0772679	0.119974	0.0222177	0.0542307	0.0441325	0.016856	0.104402	0.0526099	0.101707	0.0702009	0.020384	0.0263858	0.02995	0.01995	0.100848	0.144347	0.0365842	0	0.0707723	0.100398
110	0.0898633	0.0960417	0.0728271	0.05453	0.0930774	0.0411876	0.133795	0.121945	0.082785	0.111845	0.0280982	0.0837307	0.0735725	0.0625863	0.0167134	0.0656731	0.107253	0.0222019	0.0971681	0.0353037	0.0245247	0.121083	0.0891775	0.137716	0.0809828	0.0686914	0.116081	0.0683279	0.144038	0.0263143	0.0393089	0	0	0	0	0.0320653	0.023273	0	0	0	0	0.0292068	0	0.0530882	0.0691758	0.115406	0	0.131721	0
111	0.086183	0.0834389	0.0594285	0.0303382	0.0949046	0.0744691	0.0950184	0.112719	0.0676805	0.121762	0.0565743	0.0679009	0.0801028	0	0.0162699	0.0985127	0.13574	0.0348152	0.0907179	0.081796	0.0152297	0.13579	0.141958	0.144033	0.106977	0.0719978	0.101543	0.0843242	0.118071	0	0.0685693	0	0	0	0	0.054114	0.0411641	0.0476411	0	0	0	0	0.1054	0.047363	0.106889	0	0	0.0451572	0.0399655
112	0.102962	0.051584	0.0478097	0.0631424	0.0911108	0.0759659	0.0841621	0.0768088	0.0733328	0.0793447	0.0158641	0.0372794	0.0981057	0	0.0488237	0.16147	0.0702401	0	0.0817539	0.0671353	0.026554	0.112306	0.09904	0.0921572	0.171003	0.12299	0.0824736	0.0662776	0.0642075	0.021001	0	0	0	0	0	0.0635133	0.0145815	0	0	0	0	0	0.0206884	0.0279736	0.0652277	0.0976643	0	0.0463687	0.0367052
113	0.0755606	0.0692331	0.0500154	0.0250358	0.0952257	0.0489751	0.0998419	0.084986	0.0674327	0.152375	0.140679	0.169804	0.0813037	0	0.0277731	0.0741451	0.0913638	0.0575486	0.0962665	0.0400578	0.0766317	0.0888913	0.132995	0.108318	0.0835112	0.134262	0.0861311	0.154956	0.120609	0.041062	0.0493015	0.0175875	0.0437618	0.0202166	0.0173961	0.133403	0.093836	0.119505	0.0430411	0.0186381	0.0244237	0.0303577	0.00790571	0.0859031	0.117695	0.0664497	0	0.102023	0.0748903
114	0.0830376	0.123009	0.0794354	0.0655638	0.130649	0	0.0529135	0.0795704	0.0594438	0.0506353	0.0272259	0.0467325	0.155587	0	0	0.144455	0.176346	0	0.0626261	0.0443938	0.0775734	0.0746659	0.15183	0.080084	0.123774	0.0882561	0.0807701	0.0983885	0.0675708	0.118137	0.0484326	0	0.0327325	0.124571	0	0.0523391	0.0389608	0.15893	0.125949	0	0	0	0	0.035429	0.113166	0.0597264	0	0.0911546	0
115	0	0.138796	0.0907572	0.0629057	0.126259	0.0431862	0.0785854	0.130504	0.0930747	0.0892948	0.073201	0.105633	0.12879	0.0209698	0.0374676	0.119276	0.15635	0.0675233	0.0806756	0.0623755	0.0646837	0.156443	0.124694	0.129672	0.112323	0.136153	0.115998	0.150696	0.117844	0.100597	0.053105	0	0.0247103	0.0989806	0	0.056644	0.037275	0.154918	0.119209	0	0	0.0180346	0	0.0233536	0.0956951	0.0990848	0	0.100164	0.0367935
116	0.0426312	0.114147	0.125661	0.0828604	0.10299	0.0455773	0.0990785	0.11419	0.0944785	0.134984	0.0760766	0.153201	0.100249	0	0	0.0666876	0.155532	0.0239751	0.121653	0.0718147	0.0712291	0.120068	0.149457	0.171214	0.105136	0.111183	0.178678	0.248566	0.188177	0.0338983	0.0839335	0	0.0555186	0	0	0.0957455	0.035772	0.0367655	0.012988	0	0	0	0	0.0717846	0.134498	0	0	0.0799561	0.123701
117	0.0592645	0.0445244	0.0625546	0.101089	0.0945783	0.0333848	0.0744133	0.106556	0.163987	0.113483	0.0661192	0.0855357	0.107814	0.0585622	0.0315161	0.0565308	0.0872074	0.0353508	0.0903824	0.0874155	0.0292882	0.115311	0.103868	0.110777	0.126013	0.120175	0.122074	0.0877765	0.129654	0.0272761	0.0382954	0	0	0	0	0.030424	0	0.0286897	0	0	0	0	0	0.0519618	0.0934723	0.0388532	0	0.0642089	0.035035
118	0.0673622	0.0532641	0.0402613	0.0496722	0.0535871	0.0162585	0.063706	0.0659462	0.0465486	0.085555	0.0393436	0.0337888	0.0501782	0.0328754	0	0.12854	0.108156	0.0268614	0.0912489	0.048615	0.0663407	0.108546	0.164328	0.14078	0.0744626	0.0411696	0.0604252	0.0992884	0.186859	0.0688273	0.0405208	0	0	0	0	0.0551283	0.0226345	0.053071	0	0	0	0	0	0.0260828	0.0521754	0	0.0394409	0.0170824	0.0541684
119	0.04663	0.0470314	0.120615	0.12609	0.0793638	0.103537	0.0704604	0.0947673	0.0645179	0.105898	0.0839806	0.125006	0.169639	0	0.0255469	0.0712295	0.102021	0	0.069989	0.0593823	0.114048	0.134171	0.0767877	0.103267	0.0921874	0.0875301	0.0789675	0.226011	0.0978026	0.0641666	0.0652949	0	0.0279375	0	0	0.173454	0.0735903	0.0671577	0	0	0	0	0	0.152388	0.128553	0	0	0.0616021	0.127455
120	0	0.0660276	0.0472796	0.0328554	0.0437508	0.0199702	0.0653121	0.0934777	0.0333515	0.0629903	0.0370551	0.0996327	0.0292644	0	0.0170015	0	0.0796247	0	0.0804858	0.0417463	0	0.0769284	0.0441471	0.0784402	0.0735587	0.0298408	0.0306209	0.0615284	0.0809987	0	0.0224287	0	0	0	0	0.022882	0	0	0	0	0	0	0	0.0285908	0.045852	0	0.0155582	0.0395001	0.0308772
121	0.0883351	0.0341617	0	0.0595683	0.0511391	0.0912535	0.0342969	0.0382073	0.0720449	0.0687089	0	0.0639263	0.0314404	0	0	0.0516662	0.0663977	0.0356904	0.0787642	0	0.0219614	0.0667393	0.0354456	0.0793207	0.0632395	0.0932391	0.0551151	0.116083	0.115355	0	0.0254999	0	0.0206031	0	0	0.0646354	0	0	0	0	0	0	0	0.0563821	0.0471173	0	0.0898122	0.0166194	0.0352761
122	0.134417	0.0680281	0.0637337	0.0359951	0.0161265	0.030109	0.0960047	0.0929302	0.093987	0.133145	0.0241132	0.154956	0.0543967	0	0	0.0748204	0.0719297	0	0.0358646	0.0744083	0.0808806	0.184623	0.098689	0.0810242	0.119537	0.0506316	0.0913214	0.107818	0.137147	0.0832702	0.0508758	0	0	0	0	0.157486	0.0934131	0	0	0	0	0	0	0.0848799	0.0834593	0	0	0	0.121787
123	0.108215	0.0709962	0.0417958	0.0783143	0.0584237	0.157727	0.0737643	0.0914908	0.123195	0.114063	0.0245571	0.114019	0.111665	0.0499343	0.0539795	0.0639072	0.0564913	0.0915083	0.0548326	0.0658161	0	0.0706299	0.115738	0.145374	0.126252	0.111951	0.113881	0.0568577	0.11848	0.0759112	0.046789	0	0.0470596	0	0	0.0650016	0	0	0	0	0	0	0	0.20062	0.0678326	0	0	0	0.051203
124	0.0311263	0.0477973	0.0782302	0.0316322	0.0914713	0.0395573	0.0671286	0.0901903	0.041463	0.039878	0.0585544	0.0448214	0.0566861	0	0	0.0307833	0.110395	0	0.114272	0.0297857	0.0243048	0.0716354	0.122742	0.0865418	0.118627	0.0217547	0.0564962	0.0896635	0.049141	0	0.0266098	0	0	0	0	0	0	0.0203794	0	0	0	0.0125047	0	0.0222264	0.0385438	0	0	0.0406285	0.0261872
125	0.0922002	0.106683	0.109059	0.0910145	0.125783	0.0525109	0.120727	0.145519	0.099388	0.154056	0.108711	0.0954874	0.111584	0.0546091	0.0381571	0.0374879	0.107288	0.0550482	0.0782744	0.139575	0.0470792	0.143103	0.0949775	0.154889	0.140057	0.175563	0.191561	0.154889	0.161261	0.127317	0.080451	0	0	0	0	0.0379535	0.0277239	0.0636039	0	0	0.0232513	0.0228216	0	0.0389724	0.135837	0.0938511	0	0.105993	0.0228368
126	0.0475554	0.044815	0.0451726	0.0218688	0	0.0923114	0.0797784	0.0942679	0.0537541	0.0600527	0	0	0.0609535	0	0.0357345	0	0.0505078	0	0.08204	0.0405369	0	0.0446136	0.0335572	0.109725	0.0890051	0.0375282	0.0829626	0.0733117	0.0912429	0.0819317	0.035014	0	0	0	0	0	0	0	0	0	0	0.0209165	0.0240161	0	0.0395518	0	0	0	0
127	0.0588746	0.0414066	0.05398	0.0442098	0.0765085	0.023838	0.0550948	0.0912553	0.0910603	0.0665767	0.0522557	0.103985	0.0634242	0	0	0.0733341	0.1005	0.0276753	0.0549568	0.0307494	0.0176682	0.105332	0.0897018	0.12542	0.0671957	0.0454038	0.0442247	0.112352	0.0983275	0	0.0447509	0	0	0.0115385	0	0.0797533	0.0640432	0.0519049	0.0132493	0	0	0.00972948	0	0	0.0253268	0	0	0.0426482	0
128	0.0339993	0.0768492	0.0427021	0.00521432	0.0396756	0.0744268	0.0688519	0.0394048	0.107912	0.0506452	0.0799476	0.0658728	0.0418693	0	0.0414109	0.0564693	0.0548429	0.0236243	0.0809458	0	0.062839	0.0710596	0.0550058	0.0756559	0.0765697	0.0551263	0.082599	0.0279206	0.0509419	0.0233405	0.0457296	0	0	0	0	0.0486075	0	0	0	0	0	0.0135131	0	0.0357706	0.0490576	0.121968	0.0239659	0.11724	0
129	0.0550855	0.0245051	0	0.0616477	0	0.120939	0	0	0	0.0338783	0.0474977	0	0.0494745	0	0	0	0.0454345	0	0.0420136	0.0170775	0	0.0387101	0	0.0271735	0.0308397	0.0441162	0	0.0489788	0.0334201	0.0776407	0.0199873	0	0.0767465	0	0	0.108312	0.0372295	0.0138602	0	0	0.0331963	0	0	0.200672	0	0	0	0.0179389	0.0401347
130	0.167602	0	0.0321039	0.0147473	0.0768401	0.124418	0	0	0	0.0151977	0	0	0.0589042	0	0	0.022676	0	0	0	0	0	0.025346	0	0.0113487	0.0341293	0.0401689	0	0.112694	0	0	0	0	0.0827916	0	0	0.139315	0.0967795	0.0364381	0	0	0	0	0	0.222759	0	0	0	0	0
131	0.0815479	0.0419651	0.0546536	0.0228582	0.0530783	0.0704692	0.0581931	0.0850407	0	0.0438948	0	0	0.0367891	0	0	0.0853604	0.0349772	0	0.0271141	0.015162	0	0.0502828	0.0679627	0.0787467	0.0606847	0.0714264	0.0555331	0.0553847	0.0419213	0.0152887	0	0	0	0	0	0.0249864	0	0	0	0	0	0	0	0	0.0379697	0.0449786	0.023569	0	0.0309698
132	0.0483476	0	0.0672432	0.0378489	0.0391559	0	0.0242074	0.0229115	0.0257533	0.127007	0.0822937	0.0847608	0	0	0	0.0359417	0	0	0.023905	0.0859241	0	0.12545	0	0.0133921	0.0572481	0.0797416	0.0415967	0.195881	0.0787699	0.0503402	0.091137	0	0.0286513	0	0	0.229924	0.270292	0.125114	0	0	0	0	0	0	0.059061	0.205046	0	0.0322983	0
133	0.0774117	0.058876	0.0165539	0.0215121	0.0213738	0.0425258	0.0505382	0.0595762	0.0552059	0.059664	0.035103	0.0817117	0.0304727	0.0461472	0.0366319	0.0748599	0.0517726	0.0305972	0.0516548	0.119001	0	0.0474214	0.0751733	0.0630809	0.0599907	0.0187129	0.065169	0.0344125	0.118468	0.0315557	0.0494666	0	0	0	0	0.0233148	0	0	0	0	0	0	0	0	0.0571216	0.0321366	0.0273059	0	0
134	0.111955	0.0228133	0.0671475	0.0390874	0.134173	0.150092	0.0307897	0.0568996	0.0862487	0.18231	0.169235	0.191896	0.0523416	0	0	0	0.0859632	0.033058	0.102468	0.0239912	0.0276016	0.089267	0.0239648	0.067056	0.14535	0.147055	0.100405	0.234713	0.150896	0	0.0470347	0	0.0948634	0	0	0.186773	0.116255	0.166621	0.0234143	0	0	0	0	0.164982	0.0625187	0	0	0.132629	0.0911224
135	0.0410284	0.0480767	0.0272887	0.0335221	0.0329014	0	0.0485745	0	0.0236781	0.0645317	0.0137356	0.0535056	0.0665409	0	0	0	0.124645	0	0.0298046	0.0633687	0	0.0709526	0.0490629	0.067153	0.0695235	0.0594771	0.0316486	0	0.0805442	0	0.0552191	0	0	0.0166053	0	0.101943	0.110926	0.192444	0	0	0	0	0	0.0278676	0.0319492	0.0375203	0	0.0507628	0
136	0.0737459	0.0313539	0.0724868	0.0442448	0.0512657	0.112207	0.0303615	0.0368581	0.0551953	0.0678613	0.0402995	0.0493821	0	0	0.0772918	0	0.0988939	0.0685254	0.0405133	0	0.103873	0.0651092	0	0.0918705	0.0748924	0.112173	0.0603721	0	0.0724614	0	0.0299229	0	0	0	0	0.0710835	0	0	0.00955613	0	0.029808	0	0	0.0645913	0	0	0.0880347	0	0
137	0.0498905	0.062752	0.0314209	0.0701785	0.0446155	0.0832611	0.0423632	0.0790698	0.0440523	0.0316509	0	0	0.136127	0	0	0.101558	0.094631	0	0.0873911	0.0897311	0.0536451	0.0672618	0.0625108	0.100274	0.090898	0.0940487	0.0316503	0.0985916	0.0980102	0.115228	0.0416725	0	0.0660653	0.113593	0	0.057584	0.0490166	0.0838929	0.108872	0	0	0.0164114	0	0.134198	0.0455663	0	0	0.0335291	0
138	0.110049	0.0304588	0.115812	0.0290096	0.105365	0.126244	0.0697142	0.0814683	0.107086	0.0734378	0.0701157	0.0754968	0.0859649	0	0	0.0685141	0.114534	0.0775717	0.0743547	0.0679892	0.0314166	0.224055	0.0362298	0.0792298	0.138882	0.0758305	0.0772065	0.120105	0.125153	0	0.0656525	0	0.0540038	0	0	0.262595	0.154506	0.0380499	0	0	0	0	0	0.193049	0.124472	0	0.024804	0.143487	0
139	0.172976	0.0519327	0.0764132	0.0887418	0.0695951	0.0436097	0.0401078	0.0329654	0.0314454	0.119644	0.0297977	0.0614873	0.048194	0	0	0.0373357	0.0657819	0.0741031	0.0429279	0.111888	0	0.0902207	0.0254743	0.0841999	0.0810104	0.108468	0.068924	0.0288407	0.243048	0	0.0682955	0	0	0	0	0.075825	0	0.0257197	0	0	0	0	0	0.0613017	0.105876	0	0.0514821	0.0272629	0.0286284
140	0.0476628	0.0791061	0.0458651	0.0807368	0.0897387	0.0434507	0.090037	0.0816946	0.110359	0.126595	0.0849059	0.0994343	0.0629434	0.0675023	0.021829	0.0660732	0.0776231	0.0445967	0.050477	0.162582	0.0324178	0.101682	0.0928063	0.112215	0.105353	0.0431195	0.0970151	0.0644239	0.185533	0	0.108301	0	0	0	0	0.0444172	0	0.0424199	0	0	0	0	0	0.0487309	0.141171	0.111296	0	0.070737	0.0268732
141	0.106634	0.0697453	0.0287501	0.0941877	0.0431701	0.0918906	0.0268231	0.0322026	0.0839894	0.0760329	0	0	0.0760228	0	0	0	0.0337923	0	0.121958	0.0972278	0.0197254	0.0490146	0	0.0440239	0.0823299	0.126437	0	0.07626	0.178472	0.0809615	0.0398227	0	0.0258328	0	0	0.051023	0.0347994	0.0164449	0.0387141	0	0	0	0	0.150054	0.0687108	0	0	0	0.0902153
142	0.160716	0.0519775	0.101799	0.0406327	0.150276	0.061595	0.103917	0.0767729	0.116034	0.183258	0.0667433	0.0921964	0.0370061	0.0447383	0	0.0856862	0.118974	0.0505141	0.0610915	0.203352	0.00576982	0.304938	0.104101	0.100285	0.149765	0.0619419	0.0736239	0.127533	0.298381	0	0.115705	0	0	0	0	0.324085	0.173628	0.0258921	0	0	0	0	0	0.147775	0.211397	0	0	0.0896467	0.0678233
143	0.0316722	0.0558185	0	0.120765	0.0644311	0.0292965	0.0561402	0.0609181	0.119785	0.18364	0.109329	0.0995007	0.156621	0	0	0.0802548	0.0585598	0.0914063	0.0556812	0.133875	0.0610928	0.0869028	0.0525248	0.0613774	0.183349	0.268287	0.0706477	0.118428	0.178838	0.108616	0.0836762	0	0.0237203	0	0	0.0906942	0.0474295	0.122686	0	0	0	0	0	0.0377556	0.126089	0.118395	0	0	0.0593285
144	0.116225	0.0995365	0.0575424	0.1436	0.0498445	0.0818495	0	0	0.0514509	0.0850856	0	0	0.16855	0	0	0.0691959	0.0661754	0	0.0457864	0.0951075	0.0317244	0.0251754	0	0.0446725	0.0827169	0.114884	0.0624973	0.0355054	0.119218	0.321492	0.0616331	0	0.0192304	0.0723069	0	0.0638305	0.0757061	0.0781915	0.0587644	0	0	0	0	0.0556033	0.0959593	0.0758388	0	0.110274	0.165702
145	0.101488	0.0418193	0.155219	0	0.0931773	0.126347	0.0545461	0.148657	0.0833866	0.129959	0.0851144	0.0708731	0	0	0	0.06372	0.0951906	0.061014	0.0818278	0.174081	0.104398	0.268659	0.0744952	0.0586119	0.0957237	0.0646051	0.0841851	0.167941	0.245691	0	0.0875034	0	0	0	0	0.19931	0.230627	0.0516319	0	0	0	0	0	0	0.202787	0	0.206967	0.171417	0
146	0.183085	0.0216446	0.105642	0.0350446	0.125741	0.119615	0.0317363	0.116058	0.145435	0.207772	0.134138	0.222222	0.0535625	0.141858	0.160271	0.180151	0.0938821	0.112951	0.111699	0.146868	0.146401	0.198475	0.0566583	0.0763921	0.193901	0.209732	0.111635	0.150434	0.200011	0.0490832	0.123401	0	0.065073	0.061021	0	0.329627	0.289787	0.219499	0.0712477	0	0	0.0442666	0	0.0542185	0.108399	0.1492	0	0.115459	0
147	0.076035	0.0351701	0.0620625	0.027827	0.0722907	0.0470024	0.0308935	0.0932034	0.0801933	0.114248	0.0989363	0.0450763	0.0420816	0	0	0	0.0954796	0.142102	0.0946593	0.0232867	0.0750776	0.100851	0.0223332	0.0678883	0.0454301	0.0756361	0.140701	0.104834	0.107458	0	0	0	0	0	0	0	0	0.0475645	0.0334912	0	0	0	0	0.0517557	0.0830743	0.0638665	0.0396354	0.199803	0.0589847
148	0.0911937	0.0877584	0.0802231	0.0766847	0.0659116	0.0950676	0.154736	0.186934	0.140416	0.214948	0.13916	0.140708	0.0984445	0.0312569	0.0736842	0.0682423	0.193131	0.0702161	0.166582	0.121771	0.195503	0.211085	0.178918	0.225625	0.225625	0.115711	0.168012	0.181547	0.264366	0.0843756	0.118409	0	0.0232461	0	0	0.207221	0.0550087	0.0952007	0.0236695	0	0	0	0	0.177243	0.215636	0.117664	0	0.112937	0.0862804
149	0.0395809	0.0301171	0.0491696	0.0676477	0	0	0.0396262	0	0.019413	0.0443969	0	0	0.0427514	0	0	0.168424	0.0265185	0.0194325	0.0800826	0	0.0381367	0.0132546	0.0269801	0.0537117	0.11102	0.0997402	0.0180387	0.0608164	0	0.207404	0	0	0.0828731	0.318368	0	0.0592731	0.0590398	0.244232	0.284256	0	0	0	0	0.047289	0	0	0	0.090134	0
150	0.114645	0.0433095	0.117743	0	0.0603841	0.0368149	0.0417966	0.0869464	0.0415801	0.103848	0.050571	0.0372258	0.0453704	0	0	0.0435843	0.0991666	0.0314665	0.0935175	0.104194	0.0376841	0.235169	0.02521	0.104049	0.100008	0.0763218	0.15584	0.144437	0.184685	0.0592311	0	0	0	0	0	0.179954	0.216041	0.0637429	0	0	0	0	0	0	0.0584453	0	0	0.148011	0.095277
151	0.0878254	0.0788443	0.126586	0.0340765	0.035322	0.138632	0.0276215	0.0843542	0.025151	0.0237667	0	0	0.039317	0	0	0.0877919	0.0854621	0.0292783	0.0710851	0.0314606	0	0.157295	0	0.100837	0.110304	0.12785	0	0.112235	0.0832137	0.0860774	0	0	0.0289562	0.0679622	0	0.101064	0.0817891	0.0675857	0.0536637	0	0.0450174	0.0365188	0	0.0340156	0.0302707	0	0.230919	0	0.0689489
152	0.102108	0.0674438	0.171995	0.133534	0.100039	0.104404	0.133384	0.118184	0.146187	0.111756	0.0931995	0.0873155	0.111686	0.0138305	0.0263806	0.07058	0.17007	0.0316266	0.0671499	0.100103	0.100301	0.165525	0.0767189	0.169617	0.0860586	0.0850035	0.155388	0.0757207	0.185999	0.023768	0.075283	0	0.143865	0	0	0.0503579	0	0.0319071	0	0	0.0455294	0.0420185	0	0.137102	0.117793	0	0	0.0655703	0.0185822
153	0.121689	0	0	0	0.0251746	0	0.062539	0.0370829	0.0279867	0	0	0	0	0	0	0.0663979	0.0258027	0.203185	0.0536188	0	0.044084	0.0380771	0	0.0350768	0	0.043173	0	0.0277311	0.0657155	0	0	0	0	0	0	0	0	0	0.0178822	0	0	0.0576079	0	0	0	0	0	0	0
154	0.117773	0.00723079	0.0376454	0	0.0197006	0.0443733	0.0166879	0.0514033	0.0226175	0.0354704	0.0392114	0	0.0171098	0	0	0	0.0182406	0.253984	0.0446094	0.0150776	0.0150834	0.0638164	0.0249863	0.0386725	0.0435891	0.067642	0.114125	0.0750473	0.128132	0	0.035801	0	0	0	0	0.0227453	0	0	0	0	0	0	0	0	0.0455088	0	0.323325	0.0473657	0
155	0.031551	0.0686683	0.137815	0	0.116783	0.0721328	0.0711155	0.129953	0.115808	0.0801139	0.0828217	0.092194	0	0.0323394	0	0.0791837	0.112941	0.258814	0.0537927	0.065063	0.0392965	0.231877	0.0409308	0.11611	0.0888233	0.120377	0.212268	0.129933	0.152245	0	0.110973	0	0	0	0	0.0909512	0.0364986	0	0	0	0.0594953	0	0	0.0429551	0.163025	0.0414635	0.297607	0.198286	0.0244217
156	0.0195355	0.0469601	0.062813	0.029399	0.0356782	0	0.0870412	0.0572542	0.0600203	0.061135	0.0398864	0.0291872	0.0470058	0	0	0.126307	0.0576397	0.0419739	0.0734622	0.0561058	0	0.159857	0.048635	0.056012	0.101867	0.0324372	0.0555861	0.0595499	0.0599576	0.143055	0.0237927	0	0.0342523	0.180192	0	0.21472	0.189044	0.170397	0.164649	0	0	0	0	0.0317603	0.0746865	0	0	0.0968882	0
157	0.0519686	0.082205	0.0397447	0.0267712	0.0383958	0.0461084	0.143151	0.0662347	0.0471105	0.0753245	0.0929049	0.0523267	0.0925579	0	0.0515152	0.021853	0.0769743	0	0.121667	0.0859673	0.0741077	0.0891928	0.117635	0.131411	0.13155	0.0492426	0.162655	0.0710931	0.157498	0.144724	0.0809367	0	0	0.0172871	0	0.100134	0	0	0	0	0	0	0	0.0263339	0.0826462	0	0	0.0417263	0.048467
158	0.0777616	0.0322163	0	0.143781	0	0.0598735	0.0674507	0.0467575	0.0713035	0.0342037	0.021755	0.0835904	0.0271944	0.0834883	0.065249	0.0749909	0.0411119	0.100149	0.120622	0.0371113	0	0.066972	0.0455297	0.0341497	0.105817	0.0403739	0.0899911	0	0.0867699	0	0.0670049	0	0	0	0	0.0418213	0	0	0.0263283	0	0	0	0	0.101186	0.0263093	0	0	0	0.088327
159	0.0636748	0.0398253	0.0280249	0.0551586	0.0700639	0.122079	0.0528923	0.0370583	0.0841848	0.104685	0.14511	0.181941	0.03806	0	0.0482969	0.0500099	0.0722238	0	0.0610518	0	0	0.0640981	0.0275377	0.0666318	0.0954679	0.106218	0.0448274	0.0829947	0.119107	0.0585016	0.0534353	0.0139347	0.078096	0.0534366	0.0174424	0.0918379	0.0722578	0.150482	0.0465764	0.0114974	0.0187057	0.0245588	0	0.0712477	0.0178338	0	0	0.0164529	0.0725376
160	0.13165	0.0878874	0.0115225	0.0842458	0.0430227	0.208976	0.0752322	0	0	0.0738753	0	0	0.0367571	0	0.13047	0.107689	0.0215133	0	0.0434242	0.0811759	0.0809419	0	0.0851647	0.117466	0.0433925	0	0.110464	0.129717	0.0779841	0.084973	0	0	0.0670608	0	0	0	0	0	0	0	0	0	0.0416688	0	0	0	0	0.0468617	0
161	0.0301808	0.057202	0.0764303	0	0.0852155	0	0.103173	0.0657564	0.0384375	0.0823081	0.0840871	0.0544977	0.0244042	0	0	0.0321309	0.0378244	0.0255821	0.0277466	0.0367619	0.0186738	0.087204	0.0383672	0.0404266	0.042387	0.0475061	0.0911297	0.0285044	0.0795355	0.0444642	0.0541523	0	0	0	0	0	0	0.0986723	0	0	0	0	0.024266	0.0409985	0.0651491	0	0	0.0794977	0.0235574
162	0.074416	0.057323	0.0530876	0.0254464	0.0999118	0.0890222	0.0589305	0.10611	0.0365746	0.105856	0.0257067	0.0356424	0.0594712	0.046676	0	0.0336805	0.0946661	0.144735	0.084334	0.0548228	0	0.114012	0.0641288	0.11094	0.0798553	0.0966133	0.136864	0.142963	0.104162	0.0627558	0	0	0	0	0	0	0	0	0	0	0	0.0166907	0	0.077954	0.0469348	0.0299253	0.101246	0.0757926	0.046101
163	0.0255994	0.0835991	0.0270735	0.0469162	0.0381148	0.0201911	0.080261	0.0667013	0.0390511	0.0893234	0.0303119	0.0462102	0.0428032	0	0.0269156	0.0115998	0.0406753	0.0532671	0.0590297	0.0288661	0.0169536	0.068049	0.066581	0.0529082	0.0412451	0.0257666	0.0681501	0.0438766	0.0835756	0.0428247	0.0292716	0	0	0	0	0.0197283	0	0	0	0	0	0.0161575	0	0.036818	0.0629588	0	0.0212309	0.0454072	0.0454753
164	0.0562736	0.023038	0	0	0.0621697	0	0.0396994	0.0676891	0.0555278	0.0603517	0.0596127	0.0122853	0.023118	0	0	0	0.066395	0	0.041074	0.0242011	0.0201656	0.0551644	0.0295329	0.0743327	0.0342004	0.0309118	0.0815179	0.0791176	0.0912654	0	0	0	0	0	0	0	0	0.0304122	0	0	0	0	0.0130895	0	0.0216294	0	0	0.0497107	0
165	0.0684652	0.0813017	0.0434641	0.0242024	0.0994363	0	0.042811	0.0751009	0.0401423	0.100845	0.0593145	0.0437286	0.0836155	0	0.0185607	0.0888982	0.0617032	0	0.0222654	0.108886	0	0.0444956	0.0483244	0.0383688	0.0680971	0.120478	0.0295794	0.0233211	0.0750876	0	0	0	0	0	0	0.0213878	0	0.0639984	0	0	0	0.0186553	0	0	0.141477	0	0	0.0260711	0
166	0	0	0	0	0	0	0.0244622	0.017845	0	0	0	0	0	0	0	0	0	0	0.0330524	0	0	0	0	0	0	0	0.0218771	0	0	0.0255049	0	0	0	0	0	0	0	0	0	0	0	0	0	0.0231352	0	0	0	0	0.0217561
167	0.0714942	0.0786884	0	0.114841	0.0241468	0.0954855	0.0851088	0.13898	0.0693703	0.0683227	0.025282	0.0106244	0.0947327	0	0.0267936	0.0905303	0.0421949	0.174617	0.191208	0	0.154249	0.0776006	0.127318	0.106656	0.0999498	0.0580941	0.134407	0.161103	0.0438017	0.244959	0.0597434	0	0	0	0	0.0196769	0	0	0.0636901	0	0	0	0	0.0308804	0.0772799	0	0.0958574	0.0174194	0.163985
168	0	0	0.0704317	0.0437573	0.0189703	0.0559002	0.092358	0	0	0	0	0	0.0313308	0	0	0.104116	0	0.0803281	0	0	0.0503603	0	0.0612025	0	0.0294497	0.0229726	0.0189617	0.0503808	0	0.123379	0	0	0.0492661	0.1909	0	0.0261091	0.0293742	0.11214	0.151417	0	0	0	0	0.0251755	0	0	0.148952	0.0789724	0
169	0	0.031149	0	0.0441667	0	0.0306187	0.0438639	0.0204814	0.138086	0.0295104	0.0129481	0.0402619	0.0539085	0	0	0	0	0.0260368	0.038295	0	0	0.0226572	0.0489652	0.0451107	0.110891	0.114154	0.0285741	0	0.0356063	0.015767	0.0601952	0	0	0	0	0.017887	0	0	0	0	0	0	0	0	0	0	0	0	0.0387505
170	0.100991	0.105743	0.0823511	0.0711223	0.0711668	0.0535852	0.101393	0.110533	0.146282	0.131241	0.177189	0.15287	0.0906813	0.0912069	0.130791	0.10727	0.144005	0.110954	0.146792	0.109164	0.129664	0.168936	0.0991299	0.137315	0.113084	0.0677779	0.221277	0.130194	0.146304	0.0662833	0.125098	0	0	0	0	0.102624	0.0799322	0.0824534	0	0	0	0	0	0.0502767	0.182351	0.0234092	0	0.13027	0.0455048
171	0.064838	0.114469	0.0617261	0.0499101	0.130303	0.0333757	0.0388826	0.0462858	0.109279	0.0536857	0.099356	0.0796669	0.110887	0	0.0293065	0.0162901	0.119979	0.0466564	0.0742287	0.0899665	0.142119	0.154451	0.0429144	0.0646541	0.11449	0.0890013	0.0817439	0.131159	0.112791	0.0524071	0.0686625	0	0	0	0	0.0895382	0	0.0232717	0	0	0	0.0187763	0	0	0.0713843	0.107563	0	0.191186	0.0939633
172	0	0	0	0	0	0	0	0	0	0	0	0	0	0	0	0	0	0	0	0	0	0	0	0	0	0	0	0	0	0	0	0	0	0	0	0	0	0	0	0	0	0	0	0	0	0	0	0	0
173	0.0835926	0.0232585	0.0272067	0.102655	0.0489694	0.0384913	0.0278885	0.0838613	0.0278755	0.0912321	0.041453	0.00967762	0.0484128	0	0	0	0.0450305	0.0685651	0.0865161	0.0202866	0.106081	0.0551955	0.0601752	0.0721725	0.060583	0.0734807	0.138701	0.0985829	0.0952575	0.0793563	0	0	0	0	0	0	0	0	0.0244807	0	0.221	0	0	0.0294479	0	0	0.103485	0.0657474	0.104053
174	0.0319039	0.0189937	0.0270977	0.0362322	0.0201539	0.0197883	0.0258854	0.0563068	0.0269442	0.0698674	0.0996327	0.0617363	0.0186814	0.0377408	0.0305249	0.0310843	0.0312799	0.0307199	0.0462264	0.0265532	0.0161092	0.0633232	0.0259408	0.0316243	0.0246914	0.0693545	0.0778545	0.120871	0.041118	0.093623	0.0478933	0	0.0372185	0	0	0.101317	0.124583	0.0878583	0	0	0	0	0	0	0.0347706	0.158639	0	0.173182	0.0225981
175	0.0501812	0.141548	0.0716068	0.0756559	0.149286	0.0531794	0.0704163	0.0842833	0.134038	0.0942649	0.134808	0.063236	0.082633	0.0500898	0.0566399	0.061208	0.0881216	0.0889157	0.179672	0.0527647	0.217675	0.084727	0.0436954	0.0952259	0.11655	0.0886337	0.224463	0.220836	0.0812348	0.0339958	0.049238	0	0	0	0	0	0.0426014	0.104786	0.0403253	0	0	0.0576048	0	0.0739719	0.0922423	0.0714606	0	0.245734	0.0436809
176	0.0719881	0.0686449	0.136727	0.0866232	0.0667595	0.0694167	0.142782	0.10903	0.103647	0.14325	0.0554195	0.0822472	0.111472	0	0	0.130318	0.112208	0.0342617	0.108932	0.132274	0.165039	0.276486	0.137222	0.137552	0.158666	0.0891223	0.135226	0.173978	0.178873	0.184595	0.0869119	0	0	0.0493969	0	0.272794	0.166779	0.0575156	0.0826339	0	0	0	0	0.11513	0.158619	0	0	0.134344	0.119016
177	0	0	0.0154628	0	0.0109928	0.0169922	0.0186834	0.0124534	0.0176326	0	0.0311302	0.0190878	0	0.0650127	0.0314779	0.0224517	0.0140283	0.0471105	0.018298	0.0161489	0.018291	0.0208643	0.0178045	0.0190307	0	0.0155013	0.0371779	0.0164089	0	0	0	0	0	0	0	0	0.0806657	0	0	0	0	0.131812	0	0	0	0.400019	0	0.497474	0
178	0.0668541	0.0797865	0.0881205	0.052591	0.068035	0.0540013	0.0342364	0.0443448	0.112117	0.0581452	0.120282	0.14329	0.0609172	0	0.059969	0.118893	0.201658	0	0.146875	0.147922	0.0743394	0.205979	0.0566116	0.109756	0.203866	0.0644485	0.0345379	0.0861271	0.127823	0.121589	0.0920666	0	0.0598194	0.137271	0	0.23675	0.23948	0.281383	0.13134	0	0	0	0	0	0.0575077	0	0.0479282	0.0278208	0
179	0.161113	0.118769	0.092339	0.0657087	0.0659893	0.0273234	0.100995	0.125731	0.19705	0.219983	0.114633	0.176355	0.135932	0.159664	0.145524	0.121851	0.115238	0.308545	0.164961	0.201046	0.0637639	0.167245	0.153912	0.143548	0.194515	0.122411	0.248087	0.179407	0.255866	0.124952	0.0500323	0	0	0	0	0.133938	0.157819	0.124295	0	0	0	0.0372835	0	0.123967	0.207447	0	0	0.0928012	0.136742
180	0.0360324	0	0.0252911	0.0258967	0	0	0	0	0	0.0211701	0	0	0.0105244	0	0	0	0	0	0	0.0171847	0	0	0	0.0252618	0.0549008	0.0940519	0.0200244	0	0	0	0	0	0	0	0	0	0	0.0204567	0	0	0	0	0	0	0	0.122082	0	0	0
181	0.107673	0.0808545	0.0365332	0.0254957	0.0622041	0.070308	0.0539431	0.029142	0.0367646	0.11334	0.0768607	0.0603478	0.139562	0	0.0491379	0.13162	0.0664334	0.0254474	0.151364	0.101807	0	0.0695395	0.0406849	0.104096	0.16174	0.112466	0.0999857	0.2042	0.0912972	0.213416	0.030849	0	0.0274145	0.0570671	0	0.0720235	0.125548	0.109618	0.0646889	0	0	0.0369564	0	0	0.0638849	0.185439	0	0.231741	0.171714
182	0.0544871	0	0.0175558	0.0108648	0.0175299	0	0	0	0	0.0418558	0.0435658	0.0269957	0	0	0	0	0.0224217	0	0	0	0	0	0	0.0202295	0	0.0550061	0.02623	0.0196995	0	0	0	0	0.0250448	0	0	0.025252	0	0.0804701	0	0	0	0	0	0	0	0	0	0	0
183	0.0206794	0.0186409	0.0541579	0.0191602	0.0483712	0	0.0248863	0.0708212	0.0564553	0.0752438	0.094271	0.0401212	0.0294224	0	0	0.0147848	0.0636493	0.0711043	0.0512697	0.0313356	0.0464939	0.0902609	0.0273566	0.0610552	0.0449244	0.040976	0.0954099	0.0860124	0.0840471	0	0	0	0	0	0	0	0	0.0805172	0	0	0	0	0	0.0228518	0.113832	0	0	0.317534	0.0285415
184	0.113219	0.0827303	0.0501752	0.168147	0.0753708	0.0551648	0.0976344	0.0655806	0.0826277	0.137521	0.0941099	0.116408	0.0764442	0.0338791	0.0766577	0.138995	0.131481	0	0.119442	0.107131	0.0740844	0.150553	0.104401	0.186175	0.177421	0.0502467	0.231342	0.120769	0.200196	0.188298	0.137142	0	0.143784	0.0231215	0	0.173902	0.0604281	0.0405549	0.0285908	0	0	0.0211798	0	0.052184	0.152221	0	0	0.0462514	0.0423038
185	0.0777415	0	0.0249835	0.0509444	0.0648821	0.0889325	0.0221884	0.0532728	0.026404	0.162858	0.180343	0.145426	0.0239574	0.188505	0.0744629	0.0333931	0.0668298	0.0499363	0.101795	0.0281566	0.0238268	0.0206995	0.0105954	0.0574648	0.0448144	0.157786	0.128377	0.140272	0.0268996	0.0119016	0.0467511	0	0.0785313	0	0	0.0714886	0.115088	0.174258	0	0	0	0.0502056	0	0.0469691	0	0.408046	0	0.333081	0.102442
186	0.0535662	0.0830308	0.0513836	0.0194886	0.0422965	0.0127346	0.0827488	0.11828	0.0978345	0.153107	0.0875558	0.0781884	0.113495	0	0	0.20938	0.114073	0.0756501	0.108358	0.0838813	0.0500184	0.155353	0.151059	0.109683	0.0916379	0.0850581	0.0906355	0.244758	0.243131	0.0456784	0.0239837	0	0	0.0172173	0	0.109049	0.0986325	0.140861	0.0566869	0	0	0	0	0.128267	0.186322	0	0.0381504	0.112839	0.198031
187	0.0632493	0.134844	0.08762	0.0729317	0.106683	0.0636804	0.172215	0.163859	0.153253	0.188406	0.126134	0.115027	0.122498	0.0242042	0.0565294	0.108518	0.176554	0.0427911	0.142774	0.0907058	0.157006	0.223472	0.197832	0.180308	0.190454	0.149972	0.166065	0.204062	0.204613	0.0419644	0.133521	0	0	0	0	0.146609	0.0501537	0.015704	0	0	0	0	0	0.0915719	0.186607	0.113417	0	0.109004	0.0654273
188	0	0	0	0.0915625	0	0.0768969	0	0.0467324	0	0	0	0	0	0	0	0	0	0.191299	0	0	0	0	0	0	0	0.0788037	0.128632	0.0827405	0	0.204909	0.0608501	0	0	0	0	0.0354118	0	0	0	0	0	0	0	0.0909732	0.0965306	0.0525278	0.284958	0	0.0700747
189	0.11455	0.0868448	0.0708388	0.0670878	0.0622173	0.111738	0.124094	0.0996257	0.11073	0.0996403	0.0474333	0.145305	0.126077	0.0721333	0.0573567	0.139697	0.0963487	0.10033	0.093255	0.0698613	0.0901974	0.120164	0.120141	0.124721	0.183186	0.0963782	0.126239	0.183988	0.0927628	0.0597283	0.0688586	0	0.0291833	0.0329219	0	0.0662726	0.0291191	0.0327931	0.0483611	0	0	0	0	0.0924571	0.105022	0.0185407	0.04231	0.0487169	0.0468348
190	0.0994988	0.0825657	0.100355	0.0395841	0.11473	0.0777146	0.161702	0.161084	0.139858	0.189272	0.144331	0.14863	0.0974135	0.0346236	0.0474186	0.0651969	0.190015	0.0715168	0.188035	0.10588	0.0509877	0.258339	0.109339	0.187231	0.179964	0.154333	0.244101	0.149323	0.293663	0.0661406	0.0977314	0	0	0	0	0.153249	0.0601185	0.0433412	0	0	0	0.0408321	0	0.0773718	0.230229	0.166558	0	0.341555	0.0686264
191	0.0896752	0.106649	0.0986244	0.0928339	0.0654188	0.0704079	0.162348	0.100814	0.0850062	0.196564	0.189132	0.154875	0.0735108	0	0.0509342	0.116375	0.0845589	0.0555138	0.0774978	0.0753004	0.0273394	0.172533	0.116259	0.149526	0.104941	0.160574	0.198152	0.123617	0.282032	0.142327	0.0532679	0	0	0	0	0.173499	0.089291	0.0954386	0	0	0	0.0257306	0	0.0794906	0.151678	0.104453	0	0.219257	0.109249
192	0.120421	0.0810196	0.0565604	0.0625853	0.159878	0.0684146	0.101841	0.11681	0.0655566	0.135192	0.0535157	0.102672	0.0487668	0	0.0350951	0.0839319	0.141502	0.0550167	0.108174	0.143442	0.0701496	0.135383	0.098086	0.166987	0.102323	0.0637241	0.138427	0.104302	0.282954	0.0377829	0.10497	0	0	0	0	0.0631011	0.0286634	0.0440205	0	0	0.0382915	0.0410116	0	0.0349896	0.130767	0	0	0.0799816	0.0393895
193	0.108791	0.136179	0.100218	0.0733869	0.126244	0.129777	0.123993	0.147427	0.100741	0.166769	0.142996	0.112556	0.165768	0.0715698	0.117113	0.12295	0.12413	0.138102	0.126818	0.0841039	0.151994	0.173059	0.105606	0.146761	0.0997014	0.161129	0.233921	0.229357	0.141751	0.0450008	0	0	0.0395315	0	0	0.147954	0.12273	0	0	0	0	0.0785733	0	0.125559	0.157724	0.00808169	0.116804	0.162033	0.0876351
194	0.0420505	0.139433	0.0564878	0.087265	0.110518	0.0376557	0.113607	0.101287	0.108562	0.133222	0.0517208	0.104539	0.163543	0.0219767	0.0593849	0.193397	0.162548	0.0670545	0.214473	0.119708	0.102551	0.188898	0.104785	0.167348	0.249994	0.17564	0.168028	0.186745	0.217054	0.0723668	0.116313	0	0	0.0507179	0	0.145421	0.0189756	0.0600071	0.0876162	0	0	0	0	0.0925497	0.165798	0.104703	0	0.0919223	0.0882447
195	0.0282899	0.0430504	0.0454881	0.0142053	0.0673508	0.0349903	0.0774122	0.042736	0.0958506	0.0670107	0.133166	0.109907	0.0251569	0	0.0784069	0.0359912	0.0899795	0.0579188	0.0876193	0.0334402	0.0678487	0.170159	0.0395645	0.0814391	0.0939447	0.0411037	0.128532	0.0540133	0.19252	0.0292282	0.232367	0	0	0	0	0.28574	0.0323141	0.0345994	0	0	0	0	0	0.0260967	0.135025	0	0	0.0895144	0.0350714
196	0.0557376	0	0.120548	0.164935	0	0.0613543	0.0506552	0.0981247	0.0700636	0.094257	0.0570409	0.101553	0.0814235	0.0707015	0.0700888	0.0704071	0.027477	0.163857	0.0450495	0.0637533	0	0.0729896	0.0443891	0.0619202	0.0601248	0.130534	0.216326	0.137788	0.0820829	0.170857	0.0451579	0	0.188972	0	0	0.0905203	0.105099	0.0653368	0	0	0	0.056311	0	0	0.157258	0.0686855	0.162323	0.0814357	0
197	0.0437465	0.0510322	0.0331162	0.0893854	0.0299886	0.0377613	0.0564018	0.0694594	0.0532961	0.0598289	0.134493	0.0734882	0.0911832	0	0.0279169	0	0.0542037	0.0442195	0.091426	0.0262268	0.0815716	0.0722163	0.0484482	0.0698011	0.148164	0.0683976	0.103247	0.0847459	0.0330838	0.0995675	0.0235003	0	0	0	0	0.105206	0	0	0.0583503	0	0	0	0	0.0980236	0.0669127	0.0902387	0	0.114934	0.155725
198	0.0501558	0.0421822	0.0737566	0.157447	0.0317854	0.078528	0.04933	0.0428372	0.0625234	0.095651	0	0.0372482	0.0515019	0	0	0.0772702	0.0407794	0.0263567	0.0400221	0.033736	0.060941	0.0608934	0.0710226	0.0737401	0.0383944	0.0908573	0.0998738	0.066065	0.132405	0.196516	0.0507267	0	0	0	0	0.171223	0.0468589	0.0502165	0	0	0	0	0	0.147368	0.16108	0	0	0.0765239	0.112372
199	0.0274358	0	0.0146359	0.052147	0	0	0	0	0	0	0	0	0.0204095	0	0	0.024957	0	0	0	0	0	0	0	0	0	0	0	0.00259781	0	0	0	0	0	0	0	0	0	0	0	0	0	0	0	0	0	0	0	0	0
200	0	0	0.0353275	0.11358	0.0171865	0.0550152	0.0548592	0.0362706	0	0.022002	0.0262333	0.0225549	0	0.0367295	0.0218254	0.0582039	0.0229993	0.0146724	0	0	0.0662904	0	0.0459702	0.015805	0.0144537	0	0.0938383	0.0492268	0	0.264434	0.0629814	0	0	0	0	0.0446925	0.0501141	0	0	0	0	0.0682636	0	0.033201	0.0932524	0.280662	0	0.393325	0
201	0.0255152	0	0.018252	0.037518	0	0	0	0	0.0356028	0.0128538	0	0	0.0483618	0	0	0.0257806	0	0	0	0	0	0	0	0.020759	0.0328767	0.0754301	0	0	0	0.0802847	0	0	0.0351514	0.165263	0	0.029681	0.0181888	0.101933	0.119667	0	0	0	0	0.0227611	0	0	0	0	0
202	0	0	0	0	0	0	0	0	0	0	0	0	0	0	0	0	0	0	0	0	0	0	0	0	0	0	0	0	0	0	0	0	0	0	0	0	0	0	0	0	0	0	0	0	0	0	0	0	0
203	0	0	0	0	0	0	0	0	0	0	0	0	0	0	0	0	0	0	0	0	0	0	0.0291233	0.011497	0	0	0	0	0	0	0	0	0	0	0	0	0	0	0	0	0	0	0	0	0	0	0	0	0
204	0	0	0.0130397	0.0167845	0	0	0	0	0	0	0.0705734	0	0	0	0.0659196	0.00846136	0.0114304	0	0.0214404	0.0165791	0.0460993	0.0293793	0	0	0	0	0.0482094	0.0143249	0	0	0	0	0.0806816	0	0	0.0727969	0.0683914	0	0	0	0	0	0	0	0	0.0601461	0	0.0766075	0
205	0.139999	0.113603	0.0915689	0.0866019	0.0749798	0.125928	0.0782318	0.13023	0.115148	0.150753	0.0851057	0.0629179	0.103491	0.021197	0.0358974	0.0251679	0.0715468	0.108661	0.118694	0.120432	0.109477	0.139559	0.0600081	0.13599	0.144133	0.0914891	0.292944	0.200201	0.172783	0.113547	0.0557532	0	0.0283203	0	0	0.0896857	0.0816796	0.053457	0	0	0	0.0451897	0	0.195962	0.118754	0.0680374	0	0.23401	0
206	0.0678145	0.0691021	0.034562	0.0802221	0.0149278	0.038176	0.0188006	0	0	0	0	0.0222639	0.0919668	0.0392603	0.0551573	0.167731	0.033827	0.046737	0.0859734	0	0.187591	0.0366507	0	0.0503807	0.0886387	0.0631838	0.076068	0.165544	0	0.214186	0	0	0.0773935	0.285039	0	0.0640576	0.116531	0.216824	0.225634	0	0	0.0753631	0	0.058272	0	0.20481	0	0.333215	0
207	0	0	0	0	0.0621943	0.013622	0.0117504	0	0	0	0	0.0264486	0.0214067	0	0.0296218	0	0	0	0	0	0	0	0	0	0	0	0	0.13006	0	0	0	0	0	0	0	0.094589	0.111752	0	0.0607911	0	0	0	0	0	0	0	0	0	0
208	0.158712	0.160398	0.0828687	0.0742155	0.0450698	0.0311581	0.0344998	0.0780379	0.1253	0.102846	0.0456415	0.163468	0.0706634	0.240844	0.230233	0.129983	0.0610451	0.211208	0.144209	0.0420474	0.156962	0.0663923	0.0853964	0.125541	0.106319	0.108023	0.255653	0.160256	0.0792476	0.056319	0.0818801	0	0	0	0	0.0290312	0.0314565	0.0263484	0	0	0	0.112048	0	0.048366	0.069979	0	0	0.0432031	0.0955326
209	0.00194358	0	0	0	0.0197907	0	0	0.00897601	0	0.0183236	0	0	0	0	0	0	0.125533	0	0.101571	0	0	0	0.0608832	0.121798	0.0335264	0	0	0.0408764	0	0	0	0	0	0	0	0	0	0	0	0	0	0	0	0	0	0	0	0	0
210	0	0	0	0	0	0	0	0	0	0	0	0	0	0	0	0	0	0	0	0	0	0	0	0	0	0	0	0	0	0	0	0	0	0	0	0	0	0	0	0	0	0	0	0	0	0	0	0	0
211	0.0367861	0.0943481	0	0.0901562	0.0335189	0.0536013	0	0.0512072	0	0.0624477	0.0643818	0.0549484	0.0811158	0.0110518	0.025201	0.0443564	0.0471958	0.0341881	0.0687608	0	0.0771234	0	0.0616871	0.0674629	0.0790426	0.0570444	0.146493	0.130089	0	0.196434	0.0818585	0	0.0878166	0	0	0.0408476	0.0468271	0.0414038	0	0	0	0.0668282	0	0.0767507	0.129193	0.180855	0	0.211104	0.0314015
212	0.0985019	0	0	0.0556906	0.0889398	0	0.0505015	0.0512128	0.112061	0.146798	0.0291126	0.0632234	0.0628595	0.0136734	0.0403712	0.029783	0.123941	0	0.120609	0.13889	0	0.0258314	0.073637	0.13789	0.178963	0.152811	0.0848167	0.0770286	0.152989	0.0953754	0.0467265	0	0	0	0	0	0.0653527	0	0	0	0	0.039619	0	0	0.12797	0.175856	0	0.207511	0.0272659
213	0.132857	0.116522	0.0967275	0.0917398	0.0847393	0.0662464	0.0471378	0.0773477	0.117492	0.0943941	0.0926581	0.115257	0.0871894	0.13028	0.0994527	0.0960812	0.0734907	0.191462	0.0924274	0.0518198	0.158593	0.111665	0.0418571	0.110362	0.100232	0.135116	0.273552	0.16829	0.0591015	0.0721548	0.0414528	0	0.035325	0.0290003	0	0.0546926	0.105074	0.10345	0.0296469	0	0	0.0938829	0	0.106812	0.112697	0.167925	0	0.382875	0
214	0	0	0	0	0.0208024	0	0	0	0.0297276	0	0.033385	0.0183303	0	0.0444861	0.0366855	0	0.0130848	0.0480672	0	0	0	0.0257636	0.0130463	0	0	0	0.0322517	0.0131852	0	0	0	0	0	0	0	0	0.071855	0	0	0	0	0.0772764	0	0	0	0.334775	0	0.411071	0
215	0.135583	0.167905	0.0935725	0.0446843	0	0.0148824	0.0330845	0.0225144	0	0.102384	0.0411902	0	0.211885	0	0	0	0	0	0.095906	0.0416928	0	0	0.0626088	0.0895433	0.111796	0.0778695	0.129922	0.0754903	0.0898635	0.326827	0	0	0	0	0	0.0326567	0	0.0381238	0	0	0	0	0	0.0235827	0.167711	0	0	0	0.2364
216	0.036267	0.0441126	0.0235618	0.0643694	0.0332658	0.0528175	0.0448501	0.0885535	0.0747347	0.0693539	0.0549045	0.170202	0.0687709	0	0.0267701	0.0433152	0.057854	0	0.0201995	0.0259713	0	0.086201	0.0751916	0.103918	0.0942494	0.0624923	0.0711138	0.0362185	0.0777892	0.0738867	0.0425706	0	0	0.0231164	0	0.0582517	0	0.0460346	0.0297652	0	0	0	0	0.0426745	0.0897444	0	0	0.0278774	0
217	0.0189794	0.0370098	0.0133156	0.0487336	0.0245965	0.0213745	0.0189009	0	0	0.0526249	0.08364	0.0517774	0.0645543	0.026582	0	0.0469015	0.026949	0	0.0363813	0	0.0135619	0	0	0.0272717	0.0224501	0.036732	0.0239877	0.0652592	0	0.0922143	0.0241135	0	0.028119	0	0	0.0211908	0.0381773	0.0948271	0	0	0	0	0	0	0.0433728	0	0	0.070246	0.0471042
218	0.0568837	0.0679719	0.058233	0.0984831	0.0654484	0.0332353	0	0.0442611	0.0415208	0.0724254	0.119651	0.0832458	0.0594053	0.0549468	0.0668839	0.0730177	0.0677635	0.165994	0.193514	0.049167	0.144681	0.0387633	0	0.0326708	0.10671	0.136826	0.118589	0.0764129	0.023126	0.122535	0	0	0.0514409	0.15209	0	0.0893463	0.065927	0.150744	0.206226	0	0	0.0354	0	0.0744158	0.0455089	0	0	0.096913	0.104554
219	0	0.0699702	0.0189099	0.0167161	0.0766494	0.0392105	0.155103	0.107804	0.111878	0.190581	0.166366	0.256069	0.0144625	0.163082	0	0.0647408	0.0789919	0	0.0699331	0.0437102	0	0.134084	0.141127	0.107773	0.129137	0.15385	0.0850428	0.257816	0.139538	0	0.175508	0	0.048072	0	0	0.143254	0.0995006	0.150613	0	0	0	0	0	0.0745776	0.0634678	0.139965	0	0.0429307	0.0672336
220	0.0279216	0.0859144	0.052763	0.0331798	0.0984258	0	0.0290404	0.0437257	0.0259775	0.0497281	0.0609636	0.0286849	0.154267	0	0.0332483	0.0599725	0.0758412	0.0442177	0.063787	0.037642	0.0638081	0.085808	0.0251723	0.042389	0.0278276	0.106299	0.0939622	0.138466	0.052206	0	0	0	0	0	0	0.0289579	0	0.0164352	0.0188386	0	0	0	0	0.0234277	0.100615	0	0	0.122412	0.180769
221	0	0.060141	0.0170091	0.101371	0.0316633	0	0.050523	0.0234392	0.0601828	0.0712584	0.0518817	0.0774692	0.0521166	0.102299	0	0.130871	0.0304655	0	0.0479837	0.0312804	0	0.0726903	0.0578071	0.0732669	0.100414	0.0383791	0.0674592	0.026787	0.0486515	0.163766	0.0679113	0	0.0452086	0.222313	0	0.101553	0.0921184	0.16147	0.197765	0	0	0.0463822	0	0.112803	0.11517	0.184843	0	0.243757	0.0108571
222	0	0.0234164	0	0	0	0	0.0191758	0	0	0	0.0548038	0	0.0194558	0	0.0516431	0	0.0140622	0	0.022572	0	0.0659379	0	0	0	0	0	0.0290533	0	0	0	0	0	0	0	0	0.0440146	0	0	0	0	0	0	0	0	0	0	0	0	0
223	0.0472237	0.0638829	0.0340454	0.0477588	0.0429849	0	0.0662839	0.0599792	0.0399886	0.148166	0.0871065	0.0470144	0.132292	0	0	0.151659	0.0786215	0	0.13486	0.0852707	0.0224666	0.132128	0.0626324	0.0842658	0.152762	0.0480372	0.0918523	0.100049	0.0861114	0.312766	0.0440332	0	0.0637707	0.242803	0	0.0945381	0.0577922	0.188153	0.274012	0	0	0	0	0.123277	0.125215	0	0	0.0713964	0.118514
224	0.0675051	0.0108035	0.0823388	0.084292	0.0451668	0.0328462	0.0790678	0.0287901	0.0294303	0.088231	0.0549627	0.0411875	0.040904	0.0398439	0.0371186	0.0517552	0.0619899	0.08145	0.0600434	0.0389918	0.0780651	0.104939	0.0596933	0.0344216	0.0885951	0.072963	0.0729277	0.152008	0	0	0	0	0	0	0	0.0546112	0.0570195	0.0352842	0	0	0.0403287	0.0321876	0	0.0305468	0.0331271	0	0	0.134367	0.0627785
225	0.0207465	0	0	0.115705	0.0331883	0	0	0	0	0.1669	0.181756	0.149714	0.0554195	0	0	0.0543105	0.0750903	0	0.0582338	0.100118	0	0	0	0.0459083	0.135264	0.0922745	0.091127	0.12805	0.025168	0.0653072	0.0308769	0	0.289463	0.107047	0	0.0920947	0.214077	0.421855	0.0945108	0	0	0	0	0	0	0	0	0.0728092	0.0400708
226	0.0695742	0.0610703	0.0478745	0	0.0223569	0.0278822	0.148494	0.177669	0.125657	0.0729239	0.0511911	0.0380345	0.0362393	0	0.0223562	0.0244606	0.0573373	0.0274643	0.0628039	0.0539146	0.133926	0.070998	0.0697082	0.112049	0.119968	0.0428786	0.131003	0.0851335	0.109358	0.106662	0.0182016	0	0	0	0	0	0	0	0.01724	0	0	0	0	0	0.162959	0	0	0.0522685	0.0490563
227	0.0507961	0.110993	0.0384444	0.0594365	0.0574973	0	0	0	0.0152119	0.0866211	0.0635964	0.0511925	0.0786803	0	0	0.0283652	0	0.0304814	0.084879	0.0401112	0.101717	0.0472065	0	0.073231	0.0432465	0.0975869	0.146782	0.165994	0.035285	0.0747968	0.0576755	0	0.0788589	0.069621	0	0.150031	0.161084	0.156228	0.0712908	0	0	0.0373633	0	0	0	0	0	0.0329863	0.0943755
228	0.0434206	0.0463841	0.037891	0	0.0382292	0.0402444	0.0705568	0.126331	0.0432389	0.105497	0.061448	0.0405744	0.0901792	0.0640795	0	0	0.0710541	0	0.0544234	0.0730435	0	0.111686	0.140183	0.119523	0.0739981	0.0393964	0.117924	0.0736825	0.154218	0.139242	0	0	0	0	0	0.0354563	0	0.0316556	0	0	0	0	0	0.0308135	0.0575541	0	0	0	0.0315006
229	0.036196	0.0120998	0	0	0	0	0	0	0.0232707	0	0	0.0200011	0	0.0390369	0.0333987	0.00557441	0.0238416	0.0339066	0.0226005	0	0	0.0170753	0.01766	0.0227833	0.0150514	0	0.0337989	0.0548868	0	0.0245129	0.034221	0	0	0	0	0.0253802	0.0252803	0	0	0	0	0.0333105	0	0	0	0	0	0	0.0372352
230	0.0324247	0.00867551	0	0	0.0234927	0.0162225	0.0254984	0.0188076	0	0.206422	0.236928	0.126418	0.0425699	0	0	0	0	0	0.0457649	0.0558997	0	0	0.0337483	0.0435943	0.0480306	0.0963705	0.100131	0.158912	0.0635171	0.11352	0	0	0.109123	0	0	0.0579915	0.0833211	0.241343	0	0	0	0	0	0	0	0	0	0	0.122322
231	0.0678374	0.0281301	0.0356149	0	0.0790795	0.137005	0.0256184	0.124395	0.0492072	0.144879	0.0931437	0.085523	0.0749436	0.0499322	0.0313076	0.0390332	0.0329796	0	0.0496978	0.0624844	0.0644812	0.0830653	0.0721507	0.0496651	0.0634804	0.116064	0.0418516	0.11634	0.105697	0.111023	0.0251066	0	0.0490838	0.0750813	0	0.0453858	0.0492812	0.171438	0.0913406	0	0	0	0	0	0.117829	0	0.214346	0.0276741	0.00560487
232	0.0559784	0.0946284	0.0746999	0.0527793	0.0993553	0.0414454	0.121858	0.051718	0.07763	0.115162	0.132284	0.187359	0.0641338	0.0475197	0.0622139	0.18375	0.111423	0.115391	0.0516284	0.0762802	0.076029	0.0922907	0.0628903	0.0605622	0.155024	0.14692	0.142049	0.194761	0.0822363	0.115967	0.0832579	0	0.0423118	0.128609	0	0.110024	0.156103	0.246015	0.134127	0	0	0	0	0.0276497	0.105961	0.0352983	0.0577961	0.0843042	0.0398476
233	0.0516796	0.0687482	0.0210671	0	0.0746238	0.0164979	0.0620063	0.0925502	0.0207599	0.193026	0.153136	0.135415	0.0663012	0	0	0.0617096	0.0365589	0	0.10788	0.0485272	0	0.0645888	0.0410415	0.0531014	0.0922987	0.121363	0.131765	0.350112	0.119094	0.217416	0	0	0.0877805	0.119358	0	0.217466	0.301799	0.25262	0.11983	0	0	0	0	0	0	0.0962079	0	0.147252	0.0751211
234	0.0845735	0.0751046	0.0717974	0.0727072	0.141312	0.0585958	0.131842	0.148954	0.111241	0.0933103	0.0848279	0.103043	0.124573	0.0500984	0.0706921	0.144865	0.142528	0	0.158113	0.0930432	0.0200459	0.155412	0.150938	0.21722	0.195322	0.165483	0.14551	0.368106	0.219399	0.064655	0.0839572	0	0	0	0	0.160951	0.107845	0.0154336	0.0330384	0	0.108979	0.0376466	0	0.0239869	0.0659626	0.0731657	0	0.142885	0.114957
235	0	0	0	0	0	0	0	0	0	0	0	0	0	0	0	0	0	0	0	0	0	0	0	0	0	0	0	0	0	0	0	0	0	0	0	0	0	0	0	0	0	0	0	0	0	0	0	0	0
236	0.0198947	0.0255879	0	0.112253	0.0417707	0.040905	0.0536495	0.019078	0.0403239	0.144568	0.136828	0.109116	0	0	0.0974521	0	0.0486353	0	0.0827103	0.167701	0.082853	0.103312	0.0353292	0.100487	0.0450026	0	0.114448	0.0314717	0.271082	0	0.119052	0	0.185898	0	0	0.276913	0.0536769	0	0	0	0	0	0	0.134957	0.174544	0	0	0	0.0479612
237	0.0928368	0.0648671	0.0798781	0.100674	0.0707178	0.0854716	0.0769806	0.0819739	0.0669705	0.10945	0.0305623	0.0716661	0.103268	0.038095	0.0730844	0.0836646	0.169933	0.0662729	0.113996	0.0878374	0.0290695	0.161368	0.0711139	0.173807	0.159549	0.193223	0.118702	0.121837	0.214514	0.062205	0.0735134	0	0	0	0	0.113166	0.0392642	0.0313031	0	0	0.0425014	0.0850392	0	0.0925079	0.0649851	0.130311	0.0150146	0.143131	0.0680809
238	0.0663387	0.103996	0.0893426	0.0886624	0.114149	0.0643861	0.0678613	0.0726316	0.108992	0.22099	0.144337	0.177372	0.0733851	0.0348463	0.0173863	0.0493209	0.110041	0.0206171	0.0977812	0.124811	0.0318304	0.144427	0.138752	0.175742	0.10034	0.210686	0.0795223	0.154154	0.194539	0	0.0560938	0	0.0197784	0	0	0.098416	0.0868927	0.142842	0	0	0	0.0396173	0.112533	0.0525354	0.102777	0.0796749	0	0.130565	0.0568196
239	0.0799396	0.0842189	0.118537	0.085805	0.144729	0.137366	0.161631	0.195419	0.13626	0.233422	0.189937	0.185898	0.0712222	0.0314701	0.0332002	0.0780111	0.180709	0.0468118	0.124629	0.139269	0.0415811	0.302348	0.119158	0.203106	0.107396	0.202518	0.142704	0.25361	0.364038	0	0.111283	0	0.085238	0	0	0.186551	0.132474	0.148286	0	0	0.0597151	0.0486365	0	0.0880433	0.210077	0	0.124919	0.0999068	0.089487
240	0	0.0126493	0	0	0	0	0	0	0	0.0645801	0.0950441	0.0298671	0.0453431	0	0	0	0.0646357	0	0	0.0841874	0	0.0167029	0.0167286	0	0	0.0254611	0	0.0237395	0	0	0	0	0.0280931	0	0	0.0248069	0.198167	0.337907	0	0	0	0	0	0	0	0	0	0	0
241	0	0.0123663	0.0466166	0.0335251	0	0	0.0228303	0.0190314	0	0	0	0	0.0308071	0	0	0.115347	0	0	0.0278107	0.0319102	0	0.0771602	0	0	0.0646886	0.0436766	0	0	0.0262575	0.246698	0	0	0.106032	0.401937	0	0.067094	0.0554197	0.244049	0.333425	0	0.0318682	0	0	0	0.0172508	0	0.0241311	0.0525037	0
242	0.057739	0.0704373	0	0.0149957	0	0.024869	0.039456	0.0505315	0.0185355	0.035728	0.0160337	0	0.0904862	0	0	0	0.0165314	0	0.0667084	0.0319099	0	0.0196844	0.0320226	0.0524056	0.0864739	0	0.0660121	0.0708938	0.0474623	0.275614	0	0	0	0	0	0	0	0	0	0	0	0	0	0	0	0	0	0	0.176313
243	0.0810464	0.112304	0.111814	0.0477099	0.10142	0.0642562	0.0981044	0.103854	0.146766	0.14176	0.0851131	0.127798	0.0764472	0.0284091	0.0276916	0.074604	0.18529	0.046761	0.144238	0.143602	0.103625	0.218073	0.12516	0.199791	0.139162	0.0939493	0.15738	0.101343	0.174938	0.0400845	0.0532412	0	0	0	0	0.160828	0.0963165	0.0606941	0.0165286	0	0	0	0	0.115774	0.168874	0.0320922	0	0.108439	0.0859558
244	0	0	0	0	0.0624498	0.0202044	0.0566353	0.0430275	0	0.12952	0.177033	0.131474	0.0194488	0	0.0217309	0.0269881	0.0168513	0	0.0684168	0	0	0	0.0200696	0	0.0345999	0.131568	0	0.333511	0.0456968	0.0992541	0	0	0.116357	0.145751	0	0.161435	0.254744	0.325978	0.170646	0	0	0.0266531	0	0	0	0.11387	0	0.139418	0.0606369
245	0.0228681	0.152059	0.0678804	0.011979	0.114104	0	0.0937458	0.088088	0.0739456	0.0866688	0.127716	0.111164	0.0394191	0.0363167	0.0330435	0.0492271	0.100489	0.120418	0.110224	0.0500988	0.171223	0.142746	0.0479273	0.131535	0.0574592	0.0253445	0.297594	0.187182	0.112933	0	0.148632	0	0	0	0	0	0	0.0372412	0	0	0	0.0799327	0	0	0.193117	0	0	0.246829	0
246	0.0499706	0.180939	0.081319	0.0878147	0.0460947	0.0324976	0.0919604	0.0854664	0.0801304	0.0874697	0.0391285	0.0937565	0.132111	0.0189505	0.0339249	0.0665949	0.0710565	0.069283	0.133558	0.109311	0.115206	0.194083	0.0868422	0.127669	0.0524049	0.0523203	0.198098	0.334267	0.151174	0.0997096	0.0828984	0	0.0918056	0	0	0.189435	0.210938	0	0	0	0	0.0264112	0	0.0857795	0.112592	0	0	0.0660125	0.106831
247	0.0852259	0.14288	0.107536	0.0818942	0.113957	0.0528871	0.156769	0.132282	0.133626	0.201573	0.10169	0.152432	0.140095	0.0732603	0.0329954	0.100696	0.195102	0.0477324	0.179956	0.143829	0.0581303	0.278082	0.169093	0.190777	0.222497	0.114375	0.167445	0.13226	0.266411	0.115988	0.167782	0	0	0.0149832	0	0.13949	0.0302596	0.0647829	0.0412851	0	0	0	0	0.104685	0.219121	0.0644913	0	0.100222	0.135335
248	0.0515884	0.0336612	0.024104	0.0535138	0.0171566	0	0	0	0	0.0509617	0.0293315	0.0125037	0.0687266	0	0	0.140709	0.0417069	0	0.1277	0	0	0	0.0308119	0.0725766	0.136067	0.0716795	0	0.101872	0	0.30067	0.0526269	0	0.113534	0.394598	0	0.0702514	0.088953	0.295123	0.327384	0	0	0	0	0	0.024745	0	0	0.0594763	0.0678949
249	0	0.0264104	0.0305063	0	0.0317685	0.0139912	0.0262668	0.0255259	0.0227914	0	0	0	0	0.046778	0	0.0129439	0.0232413	0.0258867	0.0261131	0.0177988	0	0.0838861	0.0518412	0	0.0460739	0.019905	0	0	0	0	0	0	0	0	0	0	0	0	0	0	0	0	0	0	0	0.106109	0	0.126599	0
250	0.0754083	0.0442373	0.0919431	0.141187	0.0612989	0.0514381	0.0690368	0.0973449	0.0700688	0.208672	0.102109	0.039922	0.0487278	0.0782272	0.10243	0.0490252	0.09569	0.0726288	0.0954886	0.052993	0.0878204	0.136074	0.0755229	0.125599	0.122125	0.089482	0.157475	0.0452454	0.111352	0.253003	0.0419225	0	0.0186309	0.0811067	0	0.133567	0.0228948	0.0807966	0.0771584	0	0	0	0	0.0900296	0.197141	0.0236634	0	0.0871366	0.089997
251	0.135615	0.130427	0.0940821	0.087979	0.149377	0.13163	0.0783635	0.0692529	0.109442	0.176422	0.0944185	0.141935	0.132167	0.0789899	0.0875186	0.128067	0.0668354	0.199913	0.108911	0.0335944	0.137045	0.0947495	0.069691	0.143607	0.0946619	0.137471	0.232905	0.261667	0.136516	0.0241087	0.0295331	0	0.0623752	0.0238403	0	0.134042	0.0603275	0.0655558	0.0280938	0	0	0.0364252	0	0.260415	0.187346	0	0	0.127016	0.0582426
252	0.0115575	0	0.115477	0.0254137	0.0786941	0.0318541	0.0788212	0	0.0400498	0.0332148	0.0376673	0.0563452	0.0177982	0	0	0.0693704	0.0595811	0.0279673	0.0737709	0.0152789	0.0541251	0.0822767	0.072282	0.0139674	0.0654315	0	0.0370091	0.0456865	0.0719963	0	0.053715	0	0	0	0	0.0504963	0	0	0	0	0	0	0	0.0295524	0.0536693	0	0	0.155312	0
253	0.0915951	0.0753998	0.120737	0.103358	0.0791242	0.0171107	0.109966	0.125385	0.0952515	0.183192	0.117295	0.1013	0.0609759	0.021818	0.051282	0.0956998	0.105584	0.0563936	0.146301	0.123358	0.0500694	0.299537	0.11973	0.154391	0.208146	0.0779375	0.220556	0.161995	0.233527	0.326553	0.13258	0	0	0.056822	0	0.36398	0.193154	0.0895042	0.0507591	0	0	0	0	0.0907063	0.220585	0.0428241	0	0.170539	0.0691227
254	0.0969905	0.0546993	0.0678344	0.167179	0.0665576	0.0302168	0.0575611	0.108691	0.157264	0.176496	0.235312	0.217503	0.0366717	0.156888	0.251439	0.119657	0.106533	0.182175	0.10637	0.0739918	0.207665	0.11972	0.0867854	0.117323	0.0825827	0.0885172	0.221746	0.166157	0.124332	0.00868792	0	0	0.107291	0.0458081	0	0.178097	0.11004	0.120352	0.0422952	0	0.142305	0.0466298	0	0.0916693	0.182758	0	0	0.169659	0.0560416
255	0.0797191	0.0662897	0.106833	0.153907	0.105483	0.0991245	0.12079	0.119407	0.1569	0.320311	0.354141	0.189341	0.0957692	0.0730119	0.080594	0.0326055	0.147031	0.0319466	0.106422	0.0995501	0.114362	0.186669	0.109859	0.177508	0.122634	0.180638	0.225537	0.185647	0.138994	0.0504713	0.0584701	0	0.195748	0	0	0.219734	0.0674067	0.155066	0	0	0	0	0	0.177278	0.256156	0.0509444	0	0.182765	0.0853498
256	0.0218514	0.063287	0.0763161	0.132848	0.0802568	0	0.104741	0.0649111	0.0674599	0.197905	0.167247	0.0833412	0.0740367	0	0	0.106212	0.116371	0	0.124636	0.185377	0	0.172049	0.061233	0.0749003	0.20465	0.221259	0.0955022	0.150008	0.154973	0	0.0276111	0	0.136218	0	0	0.105855	0.163363	0.155678	0.038568	0	0	0	0	0.0535273	0.13111	0.112605	0	0	0.101276
257	0.0865766	0.0399513	0.155567	0.0397624	0.127637	0.0475521	0.0591407	0.134264	0.149971	0.210006	0.147891	0.0914523	0.0599728	0.0591097	0	0.0204665	0.220514	0.0412324	0.191199	0.0253594	0.0321425	0.140662	0.0732741	0.17289	0.18218	0.165126	0.151226	0.186516	0.131167	0.0358126	0.0244751	0	0.0113224	0	0	0.0198799	0.0116198	0.054109	0	0	0	0	0	0.0248133	0.0968893	0.0265576	0	0.217427	0.0672573
258	0.0465868	0.0251676	0.0199684	0	0	0.0121828	0.0558141	0.0248285	0	0.0711981	0.0265044	0.0155862	0.0346361	0	0.0166905	0.0171635	0	0	0.0501816	0.042819	0	0.0232482	0.0521012	0.0451772	0.0970698	0	0.112317	0.0516526	0.092424	0.227613	0	0	0	0	0	0.0228124	0.0223844	0.0179545	0	0	0	0	0	0	0	0	0	0	0.0524654
259	0.0782432	0.0829794	0.08895	0.0952311	0.0784482	0.0708938	0.106018	0.127854	0.187807	0.160365	0.0975944	0.116776	0.143591	0.0384912	0.0336768	0.117634	0.194776	0.0362003	0.18651	0.0940142	0.117211	0.223306	0.145868	0.183101	0.258553	0.149931	0.152291	0.126443	0.208126	0.176953	0.0821187	0	0.0180661	0.102294	0	0.133874	0.0368342	0.120086	0.125019	0	0	0	0	0.0862153	0.150883	0	0	0.114729	0.0741251
260	0.0593583	0.0585044	0.0857888	0.0222555	0.0406437	0.0285174	0.0845885	0.106618	0.104534	0.0840108	0.0456797	0.0805059	0.0761455	0.0456647	0.0560251	0.0462752	0.109843	0.0156022	0.109198	0.105393	0.0307691	0.250878	0.102858	0.0809798	0.146175	0.0914925	0.111105	0.197377	0.160064	0.0348622	0.0831812	0	0	0	0	0.248232	0.1206	0	0	0	0	0	0	0.0499318	0.0897182	0	0	0.0248359	0.175791
261	0.0569351	0.0664102	0.0281757	0.0417895	0	0.0341546	0.084188	0.0703143	0.0640792	0.17051	0.0717549	0.0675611	0.0714772	0.0431863	0.0564742	0.0501541	0.0656525	0.0278515	0.123979	0.0792222	0	0.063142	0.10652	0.132672	0.133464	0.054506	0.134255	0.200201	0.151696	0.208353	0.0518932	0	0	0	0	0.113862	0.0452626	0.0304975	0	0	0	0	0	0.142843	0.125531	0	0	0	0.194764
262	0.0494583	0.0621983	0.0563509	0.0758139	0.0436286	0.0493952	0	0.0285599	0.0634018	0.186595	0.122827	0.162291	0.0436326	0.101425	0.081351	0.21191	0	0.0859373	0.0819402	0.047071	0.107895	0.116861	0.0963484	0.0285897	0.107905	0.170992	0.10477	0.17804	0	0.148116	0.0204998	0	0.118983	0.218516	0	0.178801	0.200278	0.320116	0.232092	0	0	0.071771	0	0.0571972	0.0263091	0	0	0.0974364	0.0649766
263	0.0717553	0.0763033	0.0857104	0.0355137	0.0843571	0.0681066	0.0525826	0.088788	0.0860047	0.154193	0.114765	0.091999	0.0453025	0.0285641	0.0435017	0.062941	0.110291	0.0939241	0.0969882	0.111989	0.0681057	0.169533	0.0690716	0.118987	0.0832491	0.103171	0.114547	0.0722912	0.135024	0	0	0	0	0	0	0.0622662	0.0372335	0.091065	0.0957039	0	0	0	0	0.0958294	0.194876	0	0	0.14578	0.107798
264	0.0790904	0.0286929	0.0780862	0.0212438	0.137116	0.0280582	0.070617	0.110799	0.0744567	0.276684	0.269647	0.157557	0	0.131102	0	0	0.141121	0.0522324	0.105049	0.0367883	0.0402431	0.177861	0.060296	0.110362	0.073958	0.141901	0.155577	0.189899	0.131141	0	0	0	0.0462743	0	0	0.0580129	0.094006	0.209675	0	0	0	0.0352054	0	0	0.0834579	0.174656	0	0.391721	0.0584156
265	0.0831655	0.0628413	0.0365964	0.0128686	0.0402288	0	0	0.016376	0.0618138	0	0	0.0666067	0.00115455	0.176721	0.137064	0.119081	0.0596069	0.137393	0.0399884	0	0.079157	0	0.0580166	0	0.0188182	0	0.111234	0.0459776	0.0751639	0	0.0381803	0	0	0	0	0	0.0287817	0	0	0	0	0.191106	0	0	0	0	0	0	0
266	0.0543005	0	0.0121657	0	0.0372744	0.0287548	0	0.0267626	0	0.0490926	0	0	0	0	0	0	0.0312859	0	0.0719337	0	0.0108233	0	0	0.0391362	0.0210108	0.028375	0.0747452	0	0.0828972	0	0	0	0	0	0	0	0	0	0	0	0	0	0	0	0	0	0	0.0978561	0
267	0	0.0559437	0	0.0465142	0.0313028	0	0	0	0	0.0730301	0.109466	0.067542	0.0219067	0	0	0.0455784	0	0	0.0771524	0	0.0177463	0	0.0245607	0	0.0206291	0.0619428	0.0363507	0.0913853	0.0719657	0.0436224	0	0	0.0580689	0	0	0.0580273	0.0216798	0.134425	0.00654265	0	0	0	0	0	0	0	0	0	0.1644
268	0	0	0	0	0	0	0	0	0	0	0	0	0	0	0	0	0	0	0	0	0	0	0	0	0	0	0	0	0	0	0	0	0	0	0	0	0	0	0	0	0	0	0	0	0	0	0	0	0
269	0	0	0.0130578	0	0.00845509	0.00897968	0.019631	0.0214548	0.0216523	0	0.0333535	0.0265041	0.0108291	0.0607975	0.0260182	0.0220658	0.0178701	0.0360188	0.0186639	0.0134723	0.0224814	0.0115968	0.0220695	0.0194601	0	0.019598	0.0374639	0.0232653	0	0	0	0	0	0	0	0	0.0806657	0	0	0	0	0.131812	0	0	0	0.410229	0	0.500545	0
270	0.200051	0.170841	0.108439	0.0558298	0.12873	0.0329906	0.111766	0.120442	0.121624	0.154453	0.143915	0.171804	0.180265	0.0424573	0.0987091	0.155669	0.162363	0.20311	0.169708	0.0784896	0.0524128	0.155092	0.118549	0.160953	0.247287	0.144218	0.240158	0.164958	0.214482	0.198714	0.112894	0	0	0	0	0.0835888	0.0360904	0.0246972	0	0	0	0	0	0.0374346	0.190182	0	0	0.129871	0.174841
271	0	0	0	0	0	0	0	0	0	0	0	0	0	0	0	0	0	0	0	0	0	0	0	0	0	0	0	0	0	0	0	0	0	0	0	0	0	0	0	0	0	0	0	0	0	0	0	0	0
272	0.0525906	0.103345	0.0646193	0	0.0781662	0	0.140598	0.0953927	0.0767979	0.118246	0.073912	0.134057	0.0275934	0.0625345	0	0.0840233	0.0649314	0.0247297	0.0961672	0.0434947	0.0216343	0.100254	0.120746	0.0802835	0.11945	0.0178958	0.154967	0.0447975	0.0909638	0.0279329	0.164393	0	0	0	0	0	0	0	0	0	0	0	0	0	0.0882096	0	0	0.0982061	0
273	0.117949	0.0193065	0.0420149	0.0408657	0.0192908	0.043457	0.0576815	0.0761926	0.164183	0.0811651	0.0247413	0.118694	0.0162903	0.295012	0.238771	0.119866	0.0404731	0.218918	0.0691873	0.0536682	0	0.0505642	0.103413	0.0495515	0.0775663	0.0759232	0.124852	0	0.0758349	0.0338491	0	0	0	0	0	0.0819602	0.113465	0	0	0	0	0.0618002	0	0.12954	0.0825302	0	0	0	0.400817
274	0.0463488	0.0635674	0.0502808	0.0660786	0.0370717	0.0319859	0.0693894	0.0720224	0.0893548	0.064339	0	0.0513573	0.0435081	0.0220664	0	0.0749904	0.0545706	0.0183757	0.166095	0.0336478	0.00921905	0.0791967	0.0873347	0.0680802	0.128646	0.0337927	0.0846181	0.0769568	0.0588777	0.0242847	0.0571779	0	0	0	0	0.0348273	0.0415639	0	0.0164077	0	0	0.0150462	0	0.02782	0.0387927	0.100615	0	0.135811	0.09315
275	0.146904	0.0460376	0.081411	0.0434214	0.114459	0.0771604	0.0633264	0.0618259	0.0697398	0.0461381	0.0601468	0.063801	0.0281549	0.0333682	0.0410862	0.0773276	0.186619	0.0905322	0.0949148	0.0751241	0.0424401	0.0958162	0	0.0682809	0.0840515	0.0693468	0.0763849	0.0705946	0.158185	0.0241983	0.0314541	0	0.0266878	0.0489819	0	0.0662378	0	0.031328	0.0286176	0	0.0360199	0.0468244	0	0.0935529	0.0602186	0	0	0.129772	0
276	0.0411869	0	0	0	0.0591281	0.0244158	0	0.0125486	0	0.193605	0.183255	0.113721	0	0	0	0.00769778	0.0189684	0	0.0692303	0.0532078	0	0	0	0.0389324	0.129367	0.23596	0.0860255	0.121811	0.0586405	0	0	0	0.0944199	0	0	0.056317	0.0741278	0.238695	0	0	0	0	0	0	0	0.269099	0	0.0573042	0.0454479
277	0.0320112	0.0754487	0.0339375	0	0.0544862	0	0.0696153	0.0430525	0.0514309	0.0831376	0.0620865	0.0500612	0.0478624	0	0	0.0336818	0.0335496	0	0.0637068	0.0250636	0.0171599	0.0734973	0.0455634	0.069022	0.084614	0.0392427	0.0838516	0.0434891	0.103853	0.0690371	0.172625	0	0	0	0	0.0489695	0	0.0727763	0	0	0	0	0	0	0.0633597	0	0	0.0409012	0.0275057
278	0.0580053	0.0743307	0.0252872	0.0812305	0.0714932	0.05743	0.0739362	0.0811906	0.0610995	0.19958	0.0847423	0.126919	0.0710459	0	0.0446949	0.0688375	0.115458	0	0.0950841	0.140432	0.0217846	0.107328	0.0674809	0.145441	0.0959793	0.115761	0.104356	0.0664286	0.249193	0	0.114582	0	0.0155966	0	0	0.112251	0.0479096	0.0628803	0	0	0	0.0173122	0.128196	0.0598982	0.141022	0.0335134	0	0.0613071	0.0501019
279	0.0524333	0.060685	0.037487	0.0648537	0.0363598	0	0.0998833	0.0374807	0.0268593	0.114709	0.0967777	0.0909176	0.0557246	0	0.0214861	0.0743267	0.0442852	0	0.0733091	0.116592	0	0.0954279	0.0607659	0.123104	0.173422	0.121785	0.123139	0.0708674	0.17407	0.0787329	0.0655535	0	0	0	0	0.0662279	0	0.0252173	0	0	0	0	0	0.0687525	0.117264	0.102265	0	0.0279692	0.0618572
280	0.0509386	0.054792	0.153559	0.154407	0.1245	0.066548	0.137426	0.101274	0.101552	0.203879	0.0346808	0.129672	0.142533	0.0367085	0.0250184	0.0555284	0.0971288	0.0271823	0.0880774	0.0781864	0.202134	0.135561	0.0931881	0.126	0.166347	0.0597374	0.10036	0.214667	0.13247	0.073473	0	0	0	0	0	0.0712246	0.0579907	0.0598212	0.0324052	0	0	0	0	0.0673754	0.0870654	0	0	0.102231	0.0399771
281	0.132138	0.120212	0.0850578	0.106882	0.0739809	0.0740704	0.106092	0.0692284	0.0482315	0.183591	0.0189569	0.0414482	0.079695	0.0373781	0.0543234	0.124652	0.0666036	0.0614269	0.145392	0.0955899	0.113265	0.183366	0.0691388	0.1588	0.115633	0.136727	0.213062	0.17464	0.171868	0.0897846	0.0524004	0	0.0297299	0	0	0.171444	0.0970746	0.0424193	0.0421221	0	0.0305122	0.0605224	0	0.104131	0.0744976	0	0	0	0.139389
282	0.0512297	0.0595299	0.0764975	0.0353675	0.0740685	0	0.0583763	0.114516	0.0674221	0.127604	0.100208	0.0522718	0.0671682	0	0	0.083214	0.0956609	0.279198	0.102646	0.0571902	0.025217	0.187157	0.0339348	0.10154	0.080657	0.0925061	0.197752	0.112793	0.131086	0.0504578	0	0	0	0	0	0	0	0	0	0	0	0	0	0.0571917	0.151549	0	0.222289	0.185693	0.0611648
283	0.151246	0.0557062	0.0627248	0.0686153	0.123651	0.151126	0.1065	0.089717	0.0747645	0.181448	0.113967	0.0628345	0.0726978	0	0.0389552	0.122892	0.0838653	0.0721107	0.125513	0.0908849	0.0222002	0.0957784	0.0647528	0.147799	0.0814702	0.0439736	0.194345	0.111481	0.198368	0.11941	0	0	0	0	0	0.0571884	0	0.0100189	0	0	0	0	0	0.0528402	0.158361	0	0.0339181	0.144839	0.0757542
284	0.0599652	0.0788549	0.0897145	0	0.084737	0	0.122156	0.0833979	0.0889864	0.124726	0.0826678	0.118899	0.0250175	0	0	0.0876159	0.0624136	0.064961	0.0766812	0.12195	0.0281124	0.179756	0.0901805	0.114425	0.128705	0.0403066	0.155212	0.0830961	0.159163	0	0.151815	0	0	0	0	0.0573843	0.0722683	0.0505701	0	0	0	0	0	0	0.175091	0	0	0.136013	0.00395903
285	0.116849	0.109135	0.0799785	0.0537357	0.109407	0.0482716	0.163379	0.153458	0.164519	0.189329	0.139599	0.149601	0.0897669	0	0	0.0716864	0.137527	0.0634846	0.104672	0.115843	0.149868	0.190263	0.145783	0.139646	0.128634	0.105775	0.173901	0.144753	0.208654	0.0843239	0.062407	0	0	0	0	0.104187	0	0.0464721	0.0249508	0	0	0	0	0.0882309	0.22645	0	0	0.0928976	0.0969808
286	0.0795717	0.179594	0.0715913	0.0299714	0.0995304	0.0796824	0.0909814	0.111765	0.0914514	0.174183	0.194165	0.182005	0.116369	0	0	0.0650585	0.157673	0.131792	0.162312	0.0714653	0.0247319	0.166105	0.0798029	0.118326	0.110308	0.181472	0.111616	0.192108	0.111778	0.0956106	0.0725954	0	0.0345448	0	0	0.0959023	0.0338367	0.112638	0	0	0	0	0	0.0594265	0.116548	0	0	0.0960606	0.21356
287	0.05063	0.070649	0.0840407	0.0295218	0.107869	0.0392079	0.094375	0.191366	0.11905	0.113785	0.101176	0.0996896	0.0552027	0	0	0.092738	0.147232	0.178972	0.178316	0.076362	0.0961917	0.20335	0.0754404	0.0856256	0.125336	0.189283	0.148927	0.279307	0.129714	0	0.0195721	0	0.031964	0	0	0	0	0	0.0928674	0	0	0	0	0.0681222	0.23359	0	0.150391	0.117477	0.120811
288	0.0601951	0	0	0.0144686	0	0.149109	0.0210845	0.0767065	0.0280004	0	0.0219906	0.0201154	0.0591207	0.0410563	0.0378205	0.00357207	0.0449554	0.037401	0.0113161	0	0	0.0405313	0.0156193	0.0455642	0.0203718	0.0361641	0.0194395	0.0182411	0	0	0	0	0.0867059	0	0	0.0324812	0.0590894	0	0	0	0	0.0726089	0	0.293321	0	0.288471	0	0.344026	0
289	0.116492	0.0444618	0.0566158	0	0.0758817	0.051424	0.0265125	0.0413231	0.0274777	0.0614903	0.0760629	0.0514937	0.079036	0	0.035013	0.0200213	0.118122	0.0308371	0.0849937	0.01909	0	0.092067	0.0326832	0.105169	0.0441242	0.0333955	0.0682937	0.115327	0.0831898	0	0	0	0	0	0	0	0	0.0189236	0	0	0	0	0	0.0232882	0.113586	0	0	0.115697	0.0492303
290	0.0281789	0.0405854	0	0.0451532	0.0462192	0.0590007	0.0793374	0.0642023	0.0365658	0.108291	0.114136	0.111345	0.0626996	0	0.161611	0.0691168	0.0358303	0.0490582	0.0461111	0.0327884	0.101958	0.0318981	0.0787974	0.0317749	0.0690899	0.0757954	0.0976665	0.166224	0.184047	0.0517295	0.0610454	0	0.0314704	0	0	0.145838	0.0242423	0.0674029	0	0	0	0	0	0.0453189	0.103765	0	0	0.0223934	0.167327
291	0.0250365	0.0356556	0	0.0196613	0	0	0.0179238	0.0107777	0.0110422	0.0220945	0.0284307	0	0	0	0.0204586	0.0176576	0.0280741	0	0.0322407	0.0173452	0	0.033392	0.0240998	0.0446395	0.0315499	0.0212698	0.0328938	0.0279883	0.0261245	0.0517691	0	0	0	0	0	0	0	0	0	0	0	0	0	0.0539711	0	0	0	0	0.0885169
292	0.0882347	0.099029	0.0647722	0.0458858	0.101593	0.132664	0.112363	0.0797516	0.113824	0.123477	0.0715589	0.0796116	0.0559142	0.0258111	0.0814559	0.107032	0.121568	0.0274314	0.0732758	0.0862744	0.0522488	0.160153	0.091212	0.125165	0.134005	0.0521174	0.122901	0.0353901	0.164853	0.0460496	0.0634721	0	0	0	0	0.0726648	0	0.0213014	0	0	0	0	0	0.0280502	0.0918586	0	0	0.0723507	0.0202374
293	0.109669	0.125431	0.0717822	0.036849	0.0813589	0.0721767	0.0808235	0.126968	0.120274	0.141819	0.100203	0.0754234	0.0612332	0.0869058	0.13643	0.0969527	0.0507241	0.130093	0.0964823	0.0799947	0.0704741	0.129148	0.0863861	0.103818	0.13355	0	0.233822	0.127151	0.118272	0.10336	0	0	0	0	0	0.0633146	0.0701591	0.0500398	0	0	0	0.0604299	0	0	0.0823147	0	0	0.125804	0
294	0.172427	0.0605344	0.160455	0.0217755	0.0825919	0.0312937	0.110131	0.139672	0.178188	0.152653	0.134317	0.156331	0.0696867	0.217996	0.189363	0.167471	0.0871291	0.231781	0.152636	0.160541	0.0395246	0.235777	0.105378	0.0848688	0.172813	0.0888726	0.266594	0.150411	0.212261	0.144769	0	0	0	0	0	0.187182	0.237136	0.0337775	0	0	0	0.0512726	0	0	0.127419	0	0	0.190229	0.0724644
295	0.211337	0.0846857	0.115671	0.0675564	0.0846527	0.112692	0.0979821	0.121152	0.15382	0.156843	0.0927512	0.108034	0.0715718	0.1572	0.177409	0.21331	0.0505328	0.176018	0.153108	0.115462	0.0715714	0.175549	0.0695625	0.109715	0.13728	0.0514864	0.274415	0.157538	0.146527	0.107486	0	0	0	0	0	0.121941	0.160257	0.00470291	0	0	0	0.0369102	0	0	0.0883231	0	0	0.133928	0.0254606
296	0	0	0	0	0	0.155096	0	0	0	0	0	0	0	0	0.253752	0	0	0	0.0468884	0.0170172	0	0	0	0.0110129	0	0.0207096	0.0131695	0	0	0	0	0	0	0	0	0	0	0	0	0	0	0	0	0	0	0	0	0.0385191	0
297	0.0900552	0.0206901	0.0344168	0.0528294	0.0368395	0.141622	0.0205749	0.0996058	0.062708	0	0	0.0352139	0	0.14284	0.12594	0.126518	0.0386879	0.055437	0	0.0201125	0.0210917	0.0689032	0	0.0701055	0.0377028	0.0192149	0.0766689	0.0494369	0.0586626	0	0	0	0	0	0	0.0882379	0.109836	0	0	0	0.127413	0.143203	0	0	0	0	0	0	0
298	0.0502191	0.0558825	0.107634	0.0623216	0.0862252	0.0533877	0.126897	0.13889	0.0874155	0.120568	0.0644798	0.0992293	0.179942	0.0268778	0.048123	0.0700243	0.141126	0.0331272	0.0970338	0.0989353	0.0334638	0.117779	0.0990931	0.120468	0.127098	0.0762992	0.134213	0.164311	0.156106	0.0463006	0.056812	0	0	0	0	0.0868966	0.0619353	0.0585921	0	0	0	0.026574	0	0.0362674	0.107034	0	0	0.094262	0.0416295
299	0.1514	0.120768	0.109229	0.0744484	0.0299395	0.10349	0.0669904	0.1585	0.120521	0.090256	0.0256584	0.0827764	0.115339	0.152504	0.0985721	0.173181	0.0598496	0.151861	0.105604	0.0631626	0.0533479	0.0472565	0.094483	0.102985	0.137226	0.0729305	0.173049	0.115331	0.0677315	0.139876	0	0	0	0	0	0.0410024	0	0	0	0	0	0.0315638	0	0.0980064	0.0691087	0	0.0798827	0	0.140659
300	0.0552162	0.0947276	0.0792279	0.0611647	0.053077	0.0789802	0.0897583	0.076722	0.0706276	0.0804471	0.0456749	0.0938036	0.062372	0.021867	0.0376333	0.172182	0.0838362	0.0472966	0.0998559	0.0824471	0	0.0823464	0.160109	0.1501	0.200753	0.100588	0.134654	0.104192	0.199678	0.068165	0.0559191	0	0	0	0	0.0360241	0	0	0	0	0	0	0	0.073647	0.0961343	0.0994126	0	0.0315719	0.0463163
301	0.0604192	0.123543	0.0243362	0	0.0409513	0.0329311	0.0694499	0.158403	0.0549174	0.0989928	0.0723969	0.0391538	0.116316	0	0	0	0.133601	0	0.145097	0.0230172	0	0.0921954	0.155071	0.196458	0.0834062	0.0524515	0.0694588	0.126059	0.108834	0.153711	0.0196597	0	0	0	0	0.030074	0	0	0	0	0	0	0	0.0454857	0.0984592	0	0	0.0547532	0.15688
302	0.0803876	0.0875552	0.0995462	0.049944	0.0566705	0.0953017	0.0930418	0.0865324	0.076584	0.137984	0.0585036	0.0756904	0.0729739	0.0367094	0.0529244	0.106801	0.122773	0.0608594	0.112274	0.0774945	0.092706	0.223026	0.139216	0.101712	0.126839	0.0790851	0.0827759	0.263234	0.16783	0.0325411	0.030903	0	0.030028	0	0	0.155735	0.142381	0	0	0	0	0.0324982	0	0.175385	0.0939201	0.102107	0	0.183988	0.0111803
303	0.0908141	0.0744171	0.041262	0.0946859	0.0299534	0.068082	0.103467	0.11199	0.063366	0.0567515	0.0271768	0.0747347	0.0607007	0.032413	0.0441453	0.0700966	0.072996	0	0.0793529	0.0593365	0	0.0866291	0.0949565	0.12535	0.109012	0.0291236	0.110402	0.0381543	0.161921	0.141579	0.126411	0.0250031	0.014024	0.0155919	0.0249666	0.122872	0.0457902	0	0.0158195	0.0243927	0.0225259	0.0639994	0.0101404	0.060113	0.0956037	0.137104	0	0.131055	0.0456778
304	0.149403	0.105323	0.140918	0.0581766	0.131692	0.0615578	0.0974827	0.168395	0.157353	0.133887	0.0890792	0.217444	0.11433	0.159424	0.141078	0.185776	0.13638	0.18558	0.107652	0.109156	0.0585696	0.227025	0.181006	0.122755	0.192087	0.124965	0.222392	0.197608	0.278413	0.0487017	0.0556791	0	0	0	0	0.134053	0.0850256	0	0	0	0	0.0361927	0	0.058663	0.147987	0.10579	0.0417621	0.223239	0.032241
305	0.0633888	0.0418051	0.083662	0.0730599	0.0465202	0.0552646	0.0853486	0.0449538	0.140534	0.0828058	0.0278416	0.0484234	0.0688879	0.0265818	0.0265956	0.085964	0.0470757	0.0656434	0.109966	0.107595	0.179295	0.0691714	0.0962485	0.0640861	0.0791002	0.105283	0.062613	0.115892	0.109351	0.0458466	0.0523405	0	0	0	0	0	0.0645823	0.0303636	0.0420034	0	0.0278577	0.0610596	0	0.0286517	0.094754	0.168302	0.0291506	0.187893	0.0475518
306	0.079552	0.0919137	0.107051	0.10789	0.109325	0.0354618	0.145607	0.171661	0.133598	0.227155	0.116661	0.108665	0.100949	0.0836911	0.0599938	0.131445	0.184177	0.0673508	0.131259	0.106603	0.102818	0.24242	0.168713	0.226104	0.204416	0.0928399	0.219298	0.17129	0.228885	0.109076	0.126005	0	0	0	0	0.100005	0.0188	0.0260097	0.038213	0	0	0.0203409	0	0.112773	0.236138	0.0994713	0	0.268158	0.10093
307	0.116176	0.106855	0.0913703	0.0495867	0.0727706	0.0763255	0.148203	0.163611	0.151033	0.125602	0.0797156	0.171789	0.107333	0.157989	0.155491	0.189344	0.174048	0.154406	0.0923861	0.156719	0.0432246	0.193399	0.170597	0.191205	0.223981	0.204572	0.187071	0.0714694	0.218732	0.0806732	0.0968715	0	0	0	0	0.0594175	0.0729557	0.0442474	0	0	0.0378699	0.082284	0	0.0168149	0.0740983	0.192233	0.0173465	0.131095	0.030078
308	0	0.0362559	0.0238792	0	0.0187872	0.0277736	0.0354186	0.0478066	0.0400443	0.077679	0.0674385	0.0870507	0.0366487	0.0489424	0.0411071	0.0118008	0.05044	0.033862	0.0334763	0.0419339	0	0.0997695	0.0668791	0.0851264	0.00504802	0.0390898	0.0820425	0.030178	0.074535	0.0222003	0	0	0	0	0	0.0289786	0.0477081	0	0	0	0	0.0654267	0	0.0373179	0.072154	0.236486	0	0.305169	0.0738396
309	0.0118195	0.0454336	0.0993008	0.0198794	0.0823483	0.0536306	0.0725988	0.0769105	0.0584297	0.0490667	0.0878108	0.0627393	0.0146662	0.0251869	0	0.0448193	0.106685	0.0868556	0.0730609	0.0377601	0.0351502	0.164124	0.0716338	0.110593	0.0820354	0.0519317	0.109816	0.080969	0.104844	0	0.0563215	0	0	0	0	0.042527	0.0234196	0	0	0	0	0.0557375	0	0.0470747	0.123511	0.191245	0	0.376629	0
310	0.0303878	0.0582434	0.0687959	0	0.107881	0.0827091	0.141645	0.105519	0.0910969	0.140522	0.128485	0.163669	0.116525	0.0496299	0.0609652	0.0792376	0.134815	0.04556	0.120924	0.0836432	0.04343	0.203533	0.10959	0.119166	0.177005	0.106416	0.109233	0.277025	0.105951	0.08324	0.0380437	0	0	0	0	0.11602	0.105493	0.0520875	0	0	0	0.0318995	0	0.0744887	0.0986381	0.129962	0	0.19446	0.0556311
311	0.0461635	0.0812957	0.0624568	0.024037	0.0744996	0.0345224	0.0997534	0.142876	0.0847593	0.126259	0.0550782	0.134093	0.0949718	0.0430175	0.0532106	0.084313	0.151556	0.033292	0.103477	0.10718	0.0380981	0.155983	0.131472	0.150329	0.143545	0.0658032	0.120083	0.0951599	0.149625	0.0409625	0.129033	0	0	0	0	0.104631	0.0462736	0.0442147	0	0	0	0.0283582	0	0.0227495	0.0848889	0.0901069	0	0.131468	0.0409706
312	0.0436908	0.071815	0.156215	0.114003	0.0598398	0.0527845	0.181414	0.103152	0.186048	0.110221	0.0865958	0.0688856	0.0821483	0.0157207	0.0411584	0.0695374	0.126306	0.0414895	0.147184	0.0873197	0.147646	0.131695	0.135006	0.155338	0.155915	0.0879246	0.123387	0.174141	0.139359	0.0694859	0.0747083	0	0	0	0	0.0741248	0	0	0	0	0	0.0238515	0	0.086599	0.111514	0.11367	0	0.206286	0.0533213
313	0.0888928	0.0410815	0.0546331	0.0534672	0.0232977	0	0.0212381	0.038899	0.0585671	0.0557457	0.0379602	0.0532757	0.0300497	0.123892	0.110129	0.0374278	0	0.111575	0.0434523	0	0.0799107	0	0.028699	0.0674307	0.0347227	0.0843139	0.123405	0.0578661	0	0	0	0	0	0	0	0.0284855	0.0443166	0.0302242	0	0	0	0.147808	0	0.0549803	0.0176392	0.243916	0	0.276195	0
314	0.103601	0.0446388	0.100083	0.0474146	0.117328	0.126874	0.0874283	0.128236	0.0626621	0.0890434	0.0734709	0.146996	0.0633233	0.0310831	0.0912367	0.0960996	0.141072	0.0550675	0.134749	0.055134	0.0075138	0.13345	0.0751125	0.0850678	0.161227	0.0777111	0.0893713	0.158154	0.0928535	0.0236757	0.0798936	0	0.0173343	0	0	0.116979	0.0506398	0	0	0	0	0	0	0.0502684	0.10898	0.0901985	0.118832	0.117936	0.0213737
315	0.05852	0.0612122	0.0743046	0.0624096	0.0882118	0.0337156	0.129347	0.137603	0.121041	0.106325	0.0690229	0.0830991	0.090172	0.106102	0.0639213	0.0981294	0.143124	0.0920893	0.208616	0.0958384	0.103509	0.186785	0.0733131	0.143148	0.208672	0.122185	0.146681	0.107761	0.155415	0.0570118	0.0961871	0	0	0	0	0.0871366	0	0	0.0187544	0	0	0.0153746	0	0.0190863	0.0775882	0.202138	0	0.128599	0.027791
316	0.0657298	0.0587898	0.0436942	0.105752	0.0951986	0	0.0915117	0.113278	0.104836	0.120236	0.10905	0.166479	0.0801438	0	0.0216063	0.0359926	0.0719561	0.0971902	0.0944506	0.134946	0.0286895	0.117692	0.0830693	0.106025	0.134995	0.0702756	0.151312	0.153448	0.218466	0.116153	0.0741087	0	0.0208722	0	0	0.126669	0.104478	0.05784	0	0	0	0.0201167	0	0	0.122748	0.102274	0	0.169821	0
317	0.0848476	0.0743955	0.0926446	0.124832	0.115563	0.0353611	0.0628631	0.104566	0.0738049	0.143299	0.143138	0.0914121	0.139673	0.0474242	0.0706238	0.201674	0.118949	0.0632896	0.177094	0.117186	0.0806729	0.172079	0.0807844	0.150028	0.207919	0.0799986	0.272783	0.367663	0.15083	0.268936	0.0433699	0	0.201377	0.155603	0	0.222681	0.286264	0.196703	0.137509	0	0	0.0577525	0	0	0.101739	0.125523	0	0.275799	0.0452326
318	0.0942707	0.104464	0.0750551	0.152893	0.0926732	0.0539797	0.123253	0.144067	0.135757	0.223366	0.166487	0.163238	0.122859	0.0808968	0.0746067	0.0750087	0.128443	0.0805823	0.151828	0.164444	0.128582	0.226688	0.124539	0.176911	0.140527	0.0865671	0.25512	0.141453	0.250752	0.153605	0.146462	0	0	0	0	0.117191	0.0459137	0.0172773	0.0223579	0	0	0.0181071	0	0.0825995	0.248382	0.09015	0	0.199562	0.073051
319	0.0657365	0.0941136	0.0613988	0.131139	0.0870039	0.061868	0.0899643	0.162585	0.105188	0.19035	0.116662	0.15171	0.102827	0.0469193	0.124291	0.0229821	0.124364	0.0791985	0.176856	0.0913392	0.0984178	0.144356	0.140515	0.177832	0.124003	0.111536	0.27834	0.189097	0.200219	0.168167	0.0748665	0	0	0	0	0.0915894	0	0	0	0	0	0.0348439	0	0.102437	0.226645	0	0	0.116523	0.181785
320	0.0683049	0.0791931	0.0791318	0.0691474	0.125423	0.116503	0.0724648	0.140417	0.0658067	0.0899448	0.0762197	0.0981765	0.0470395	0	0.0335084	0.0718616	0.140289	0	0.114618	0.0338185	0.050089	0.0937943	0.139358	0.188039	0.131761	0.060582	0.11249	0.0899291	0.154383	0.113351	0.155945	0	0	0	0	0.109581	0	0.0298031	0	0	0	0	0	0.0229978	0.138044	0	0.114432	0.034133	0
321	0.143634	0.061299	0.141712	0.108804	0.0783626	0.150712	0.0777082	0.112706	0.105542	0.118953	0.0875314	0.103337	0.113451	0.0402763	0.0574956	0.0686006	0.104226	0.065964	0.124757	0.043716	0.0777677	0.0993949	0.0987118	0.157591	0.154796	0.103056	0.160106	0.105368	0.142556	0.082241	0.0511579	0	0.0269021	0	0	0.0699188	0	0	0	0	0	0.0335637	0	0.106815	0.12712	0.0936709	0	0.167938	0
322	0.075108	0.056405	0.144269	0.0314665	0.0948301	0.0356995	0.117513	0.151749	0.112193	0.148827	0.101911	0.0955128	0.0632848	0.0676825	0.0433698	0	0.172979	0.0261795	0.138311	0.0616222	0.0416453	0.157101	0.117136	0.123197	0.169283	0.0655776	0.134013	0.188465	0.220846	0.0790538	0.0584394	0	0	0	0	0.093178	0.0256656	0.0158374	0.0198738	0	0	0	0	0.0345418	0.15507	0	0	0.0645647	0.0714614
323	0.0725461	0.06329	0.0840823	0.0420484	0.124871	0.0350661	0.0889794	0.094691	0.0860194	0.12797	0.123328	0.108079	0.074251	0.0912379	0.116061	0.0408584	0.0852211	0.130096	0.114781	0.0999099	0.0799362	0.104577	0.0736214	0.0912287	0.135835	0.0308121	0.336372	0.242283	0.164627	0.15742	0.0244063	0	0.0809042	0	0	0.0708328	0.090932	0	0.0264036	0	0	0.0802291	0	0	0.126889	0	0	0.204922	0.0336345
324	0.0653961	0.0400659	0.0577012	0.0373639	0.0645644	0.0412671	0.0877965	0.080856	0.0586856	0.132571	0.159722	0.0582606	0.0494253	0.0359047	0.178136	0.0603058	0.0644955	0.0659192	0.0956085	0.120852	0.0875449	0.101412	0.0545261	0.0888112	0.18665	0.135463	0.282503	0.119669	0.137464	0.104497	0	0	0.0802686	0	0	0.0391242	0	0	0	0	0	0	0	0	0.0889133	0.147322	0	0.138937	0.0269827
325	0.0604008	0.0464674	0.0549934	0.0209391	0.0883293	0.0328195	0.0797022	0.0670023	0.0821301	0.109548	0.099465	0.0886628	0.0665159	0	0.0291234	0.0551418	0.0954798	0.0537801	0.121075	0.0683605	0.0164403	0.136132	0.0990803	0.0951123	0.183101	0.0883164	0.159512	0.0813226	0.298446	0.148691	0.0908802	0	0	0	0	0.170077	0	0	0	0	0	0	0	0	0.0814097	0.0366068	0	0.148951	0.0238771
326	0.124946	0.108422	0.0705342	0.104221	0.0701378	0.0637814	0.124337	0.116357	0.118676	0.170491	0.146292	0.189668	0.104056	0	0.0361562	0.117373	0.141005	0	0.157652	0.0768815	0.0518944	0.172698	0.135938	0.174884	0.188321	0.13793	0.188885	0.179248	0.236003	0.0870047	0.116733	0	0.0248785	0	0	0.167747	0	0.025212	0.0362756	0	0	0	0	0.0908921	0.161967	0	0	0.0893873	0.106187
327	0.086463	0.0544757	0.102395	0.0473584	0.0801891	0.0380941	0.108879	0.1086	0.095014	0.127736	0.127782	0.0815843	0.051142	0.0393506	0.0484188	0.0710147	0.11506	0.0755036	0.124482	0.0869391	0.070908	0.191617	0.0828058	0.119445	0.178788	0.054964	0.221161	0.154026	0.174233	0.230554	0.108718	0	0	0	0	0.152026	0.137952	0.0453648	0	0	0	0.0480211	0	0	0.129284	0.193756	0	0.373452	0.0387623
328	0.079899	0.0330124	0.0894194	0.107861	0.109556	0.0387178	0.050517	0.121421	0.0714281	0.124866	0.184072	0.081514	0.0386161	0.0421534	0.0363751	0.0570755	0.153752	0.0848812	0.154574	0.101049	0.109305	0.128861	0.036374	0.116711	0.0753884	0.0512646	0.274607	0.14871	0.151494	0	0	0	0.247625	0	0	0.044915	0.0667976	0.0291146	0	0	0	0.0420894	0	0.036636	0.122158	0.197975	0	0.516549	0.0309639
329	0.0920471	0.12817	0.0970632	0.100526	0.11383	0.131971	0.143974	0.136084	0.17195	0.117832	0.0881551	0.113171	0.121	0.079208	0.0556124	0.0883321	0.160296	0.127184	0.212691	0.0758749	0.136572	0.193082	0.126376	0.153839	0.197866	0.126987	0.199591	0.219807	0.138789	0.0456807	0.0723868	0	0.0271536	0	0	0.106354	0.0320585	0	0.0596406	0	0	0.0370735	0	0.200017	0.136689	0.100741	0	0.241341	0.0830419
330	0.116462	0.0273256	0.212264	0.171281	0.115556	0.130724	0.0821118	0.131726	0.0574706	0.0897005	0.0772938	0.045525	0.0376004	0.0262512	0	0.0241727	0.104562	0.0567896	0.06748	0.0679402	0.0313229	0.10659	0.0148554	0.115123	0.0526416	0.217483	0.201649	0.124843	0.171186	0	0	0	0.16696	0	0	0	0.0526857	0.0397206	0	0	0	0.0369242	0	0	0.0862628	0.145158	0.163026	0.373262	0
331	0.0453005	0.055694	0.0707502	0.0869592	0.137111	0	0.0617071	0.130517	0.0875424	0.113477	0.0828201	0.0831861	0.0831798	0.0607049	0.0445056	0.137913	0.0998226	0.0701408	0.162187	0.0716115	0.0859569	0.168542	0.0872808	0.109163	0.147427	0.125535	0.139376	0.130892	0.150149	0.148938	0.0711961	0	0.062416	0.150358	0	0.12234	0.0873212	0.134228	0.186205	0	0	0.0176884	0	0.0584507	0.139206	0.127702	0	0.284737	0.057223
332	0.0427466	0	0	0.187122	0.0505852	0.020572	0	0.0334445	0	0.0458014	0.050302	0	0	0.0354141	0	0.0170596	0.0368028	0.0189241	0.0738947	0.0646045	0	0	0	0.059057	0.0190132	0.00560626	0.148878	0.0420463	0.0539318	0	0	0	0.278151	0	0	0	0.0690991	0	0	0	0.27584	0.0662074	0	0	0	0.242787	0	0.349097	0
333	0.110398	0.117563	0.12006	0.0614974	0.145572	0.0270959	0.0629196	0.141523	0.121003	0.0949402	0.06282	0.133965	0.0409297	0.194387	0.117278	0.0618581	0.120666	0.169528	0.182395	0.0629154	0.162183	0.170251	0.0479655	0.129013	0.133441	0.0678577	0.342943	0.175461	0.199435	0	0.137991	0	0.0932012	0	0	0.131603	0.0439488	0	0	0	0	0.0958727	0	0	0.0725087	0.0902565	0	0.227404	0
334	0	0	0	0.106321	0.0144843	0	0	0	0.00619924	0	0.0263146	0	0.0204778	0.0537228	0.0337235	0.0438532	0	0.0319347	0	0.0668965	0	0	0.0176105	0.032966	0	0	0.103531	0.0569282	0	0	0	0	0.408803	0	0	0	0.114569	0	0	0	0	0.0899398	0	0	0	0.34332	0	0.397083	0
335	0.10979	0.0531032	0.0890996	0.103554	0.104554	0.036664	0.0737191	0.143391	0.0625855	0.160074	0.142078	0.0613435	0.0767425	0.0258891	0.0286352	0.0525975	0.151145	0.0778791	0.176085	0.0957592	0.0718175	0.124348	0.0793736	0.14561	0.169393	0.0525649	0.269438	0.156988	0.223557	0.192789	0.0350924	0	0	0.0238262	0	0	0.0140403	0.03903	0	0	0.221257	0.0429278	0	0.0261057	0.135481	0.186295	0	0.455987	0.0353465
336	0.0654868	0	0.0488473	0.0964132	0.0411974	0.0314889	0	0.0620574	0	0.0991883	0.0767798	0.0470302	0	0.0159988	0	0.0227707	0.10588	0	0.111033	0.0255956	0.0236907	0.0560241	0.0363838	0.112463	0.0629515	0.0668245	0.145966	0.0934641	0.0579123	0.209188	0.0589964	0	0	0	0	0.13658	0.157267	0.0444519	0	0	0	0.0500084	0	0	0.0650402	0.207756	0	0.292794	0
337	0.0577126	0.0188504	0.0959995	0.0704176	0.0859948	0.0905997	0.0351711	0.139581	0.0547269	0.083828	0.0912207	0.05139	0.0187423	0	0	0.0765259	0.0954578	0.143809	0.0770937	0.0390296	0.108201	0.124073	0	0.0737131	0.0706513	0.0732536	0.199739	0.143266	0.108921	0.19827	0.0158003	0	0.017595	0.12837	0	0.0341313	0.0423525	0.113005	0.115357	0	0	0	0	0.0295838	0.148692	0.10683	0.227897	0.404757	0
338	0.0427386	0.0892273	0.0838631	0.0708797	0.0396568	0.0451997	0.0672263	0.10497	0.19659	0.0698901	0.0560737	0.0892153	0.0694043	0.0487578	0.0851062	0.198111	0.0979419	0.0638964	0.104086	0.084812	0.0312746	0.192214	0.0989989	0.10063	0.133942	0.0780347	0.161331	0.150674	0.152705	0.133668	0.0740728	0	0.071607	0.127348	0	0.18154	0.160014	0.126273	0.120341	0	0	0.0323104	0	0.0474938	0.0883452	0.1055	0	0.175405	0.0502062
339	0.139575	0.0608221	0.183373	0.130163	0.120534	0.0659737	0.123038	0.109227	0.188122	0.0785523	0.103645	0.163712	0.0536016	0.171126	0.15394	0.256949	0.112263	0.192101	0.139885	0.0840614	0.0950937	0.111055	0.114453	0.100825	0.171716	0.113722	0.237372	0.0675368	0.120515	0.152997	0.0839255	0	0.043368	0.171569	0	0.0446259	0.0985918	0.136344	0.180704	0	0	0.0668132	0	0.0361165	0.129713	0.150375	0	0.372185	0
340	0	0.0220878	0.0737329	0.0765996	0.0501685	0.0756744	0.0968519	0.145995	0.153309	0.0235259	0.0838597	0.0334551	0.0752338	0.127663	0	0.0791178	0.0686169	0.0258977	0.0287797	0.0464449	0.0170403	0.13014	0.0664248	0.0663968	0.109328	0.152512	0.037405	0.05184	0.0672287	0.0407587	0	0	0	0.0549236	0	0.0452987	0.0458233	0.009658	0.0369944	0	0	0.056709	0	0.0244854	0.0351264	0.157943	0	0.342665	0
341	0.0898228	0.105879	0.0635692	0.0463252	0.0737639	0.0316889	0.118796	0.121227	0.0757603	0.0866076	0.0502756	0.0359513	0.154442	0.0425079	0.0178114	0.0333651	0.091485	0.0329808	0.0166807	0.0497446	0	0.157311	0.0924686	0.0753677	0.0772171	0.172631	0.0818707	0.141801	0.0744049	0	0	0	0	0	0	0.102734	0.114609	0.0217982	0	0	0	0.0360797	0	0.049277	0.1231	0.165599	0	0.222875	0.0342638
342	0.140572	0.104143	0.1631	0.0840037	0.124688	0.0588853	0.111573	0.141631	0.192166	0.115575	0.0951806	0.085297	0.0903206	0.104982	0.0953921	0.162387	0.126392	0.160001	0.239697	0.111271	0.174148	0.232827	0.0815972	0.197357	0.224635	0.222133	0.245543	0.156262	0.192689	0.138947	0.0701196	0	0.0392137	0.0587702	0	0.188042	0.146465	0.0696007	0.0831443	0	0.114394	0.0754076	0	0.0267671	0.0785436	0.0960344	0	0.213244	0
343	0.00427178	0.026	0.0735975	0.0442943	0.0666048	0	0.0614334	0.117639	0.10788	0.0833379	0.0995979	0.0520675	0.0490305	0.0326475	0.0259327	0.12802	0.0862627	0.165563	0.115738	0.0435326	0.138487	0.144398	0.049125	0.0719865	0.0868646	0.0912887	0.11995	0.0611761	0.057389	0.242344	0	0	0.0863022	0.314866	0	0.0846463	0.122598	0.25089	0.379362	0	0	0.0536771	0	0.0176538	0.175532	0.237667	0	0.509977	0
344	0.0488243	0.0485576	0.0470075	0.0634447	0.0454884	0.0669546	0.0944961	0.0661034	0.0594701	0.0572321	0.0178436	0.08988	0.0314634	0.0360245	0	0.0812405	0.0548523	0.0167311	0.147022	0.0289732	0.0592076	0.0701212	0.0589495	0.0856581	0.0748291	0.082864	0.154008	0.0489014	0.0817346	0.0494385	0.102001	0	0	0	0	0.0232905	0.042056	0	0.0881063	0	0	0.0484725	0	0.138557	0.130904	0.190215	0	0.324892	0.0696022
345	0.102069	0.0947723	0.168254	0.0632326	0.108185	0.0855538	0.150708	0.167759	0.117706	0.158482	0.124168	0.146936	0.0838116	0.0514849	0.059292	0.123678	0.222711	0.0870206	0.173962	0.0824645	0.0411566	0.176306	0.144688	0.206456	0.153319	0.193842	0.178742	0.165698	0.249333	0.0783937	0.0519022	0	0	0	0	0.049416	0.0218423	0.0373796	0	0	0.0534671	0.0851032	0	0.0782119	0.136798	0.0984379	0	0.233064	0.0706933
346	0.092409	0.0528092	0.10582	0.0769048	0.0873948	0.0666122	0.0856405	0.15144	0.0800408	0.140531	0.107048	0.0733304	0.0658224	0.0259324	0.040114	0.0764037	0.135022	0.137507	0.168106	0.0713789	0.0875791	0.15914	0.0572564	0.133487	0.142486	0.108752	0.266657	0.107201	0.17553	0.254954	0.0192074	0	0.0155698	0.103584	0	0.0434588	0.0589965	0.0987441	0.156844	0	0	0.0445788	0	0.0381801	0.157746	0.158508	0	0.410465	0.0536693
347	0.04371	0.0322178	0.0696812	0.160441	0.0400424	0.00973393	0.0892347	0.0578779	0	0.0874097	0.0700582	0.0517993	0.13013	0.00808965	0.0156215	0	0.0401335	0.0252145	0.0976447	0.0530419	0	0.0452256	0.0550004	0.0562477	0.0687805	0.0688366	0.121291	0.117855	0.193759	0.119624	0	0	0	0	0	0	0.0617629	0	0	0	0.215688	0.039169	0	0	0	0.208746	0	0.256219	0.0237232
348	0.0666431	0.195424	0.184325	0.0534269	0.129406	0.078146	0.1575	0.151141	0.15544	0.177385	0.159814	0.209906	0.0882597	0.0494432	0.0458363	0.139729	0.124267	0.138115	0.178131	0.136826	0.160702	0.26347	0.152099	0.16384	0.165274	0.169547	0.286599	0.310212	0.175957	0.0949308	0.138613	0	0.0179876	0.0186897	0	0.249929	0.203259	0.0963602	0.0957978	0	0	0.045953	0	0.105521	0.223561	0.0883928	0	0.223035	0.10135
349	0.145764	0.0645152	0.0674095	0.0315089	0.0858847	0.046815	0.0491172	0.192778	0.183337	0.088293	0.0422922	0.17057	0.0241099	0.234967	0.178837	0.110624	0.121633	0.223161	0.189056	0.0253734	0.209976	0.108987	0.109375	0.0772431	0.106313	0.109395	0.215941	0.171979	0.16684	0	0.0478667	0	0	0	0	0.054117	0.105631	0	0.0411087	0	0	0.0999038	0	0	0.0999571	0.180408	0	0.307286	0
350	0	0.0652692	0.0788515	0.0593665	0.0526356	0.125981	0.148903	0.0821816	0.0874442	0.0706297	0.0929359	0.104015	0.102108	0.0190011	0.0722946	0.14685	0.0947859	0.0393331	0.180167	0.0379944	0.0703494	0.172096	0.138844	0.0659145	0.0983628	0.103282	0.0824521	0.113555	0.0916541	0.179487	0.040862	0	0.0506702	0.181608	0	0.11703	0.084594	0.168565	0.208599	0	0	0	0	0.0758972	0.0881204	0.0273242	0	0.0991503	0.0651271
351	0.0294445	0.0252585	0.0510578	0	0.0551719	0.0724843	0.0558245	0.0831832	0.0233261	0.094419	0.146455	0.0358699	0.0199071	0	0.0327061	0	0.0536811	0.184811	0.0771312	0.0260724	0.0798298	0.0888621	0.0149968	0.034431	0.0290296	0.120462	0.175023	0.10539	0.0731891	0	0	0	0	0	0	0.0532049	0.0377105	0.0437657	0	0	0	0	0	0.0227218	0.115778	0.0443183	0.244305	0.183989	0.215788
352	0.100823	0.0681049	0.139669	0.0570105	0.0972046	0.0338502	0.137882	0.124177	0.0836062	0.184374	0.135421	0.101554	0.0730091	0	0	0.0760702	0.11079	0.0389821	0.129171	0.0874591	0.0620864	0.161669	0.0967435	0.149393	0.136301	0.177665	0.201734	0.188437	0.266051	0.171532	0.039603	0	0	0.04894	0	0.125972	0.0824511	0.128677	0.0510293	0	0.0221167	0.0156615	0	0.0730475	0.173828	0.0275121	0	0.22906	0.0584043
353	0.101865	0.110609	0.0594765	0.077824	0.0913552	0.0660059	0.0774029	0.132361	0.14892	0.0931464	0.0843674	0.125077	0.154745	0.0666124	0.0555135	0.1601	0.160406	0.0560318	0.1757	0.0826645	0.0434252	0.160499	0.150846	0.198298	0.17774	0.160175	0.138323	0.184687	0.147591	0.195224	0.0822911	0	0.0363677	0.153279	0	0.154868	0.10186	0.131062	0.123817	0	0	0.0238585	0	0.0482275	0.08544	0.0664383	0	0.140692	0.115498
354	0.0380456	0.0752467	0.0690726	0.0601788	0.0611622	0.0482968	0.115315	0.0775258	0.0900917	0.156858	0.0884251	0.077761	0.0967492	0	0.0305631	0.0795952	0.105171	0.0448554	0.148617	0.0762853	0.13129	0.136602	0.123402	0.163685	0.139237	0.104192	0.13204	0.117161	0.144439	0.117186	0.036122	0	0	0.0216254	0	0.0860571	0.0512935	0.0454417	0.0542562	0	0	0	0	0.0770589	0.132552	0	0	0.0736211	0.104095
355	0.0907714	0.0628459	0.0601208	0.0601273	0.0950758	0.0498936	0.0793971	0.0243828	0.0203201	0.111164	0.101584	0.131073	0.131315	0	0.103068	0.0591696	0.0567226	0	0.114822	0.0698196	0.0744392	0.0684162	0.0392268	0.0852392	0.191507	0.0895173	0.119854	0.0428762	0.196198	0.0655734	0.113288	0	0.0221374	0	0	0.150228	0.029742	0	0	0	0	0	0	0.0380918	0.126575	0.0566212	0	0.0305288	0.0197069
356	0.109784	0	0.105186	0.0991582	0.0713157	0.0779511	0	0.0348534	0.0325498	0.169827	0.121485	0.151143	0.0476354	0.0481556	0.0435682	0.126568	0.0184808	0.0825514	0.0949302	0.0538252	0	0.141275	0	0.0651586	0.107886	0.188797	0.104	0.159858	0.0663409	0.0401582	0	0	0.0734817	0.0528813	0	0.195637	0.24989	0.213454	0.050383	0	0.183095	0	0	0.0291728	0.0306012	0	0.0674743	0.0858433	0.0524364
357	0.119098	0.116125	0.0930706	0.137806	0.126041	0.0489099	0.0461321	0.132997	0.103631	0.103933	0.152168	0.137899	0.137476	0.0520593	0.140906	0.112214	0.0879169	0.100192	0.129226	0.0709873	0.231104	0.107452	0.0816619	0.0806801	0.152275	0.195951	0.203801	0.0924343	0.106406	0	0.0265875	0	0.0371629	0	0	0.0441033	0.0265284	0.0210985	0.040589	0	0.0257221	0.0503306	0	0.0340026	0.200214	0.11489	0	0.0895754	0
358	0.0625923	0.114894	0.0651943	0.112043	0.0883639	0.0864211	0.117282	0.139008	0.162457	0.173561	0.124208	0.156219	0.166142	0.0327738	0.052615	0.193669	0.156984	0.0692258	0.149591	0.131944	0	0.116674	0.1379	0.213619	0.189842	0.277802	0.174304	0.16939	0.26666	0.186128	0.0854968	0	0.0865089	0.114328	0	0.0879891	0.163604	0.245572	0.138363	0	0.0402147	0.0551149	0	0.0478365	0.092241	0	0	0.0845927	0.0866246
359	0.117976	0.110474	0.111483	0.0812208	0.0821434	0.0706472	0.111455	0.126482	0.102131	0.178059	0.137346	0.119916	0.0883916	0.0554581	0.0827916	0.0741967	0.132324	0.0751739	0.161159	0.088708	0.0726491	0.190726	0.100445	0.166912	0.148226	0.181703	0.162548	0.149957	0.211487	0.0656474	0.0789665	0	0	0	0	0.188794	0.0783545	0.0985877	0	0	0	0.0441804	0	0.0915435	0.145268	0	0	0.103328	0.128195
360	0.0831293	0.161842	0.0814983	0.0523589	0.0627832	0.135315	0.08978	0.0874187	0.0484242	0.127213	0.0327604	0.0312961	0.0896609	0.0442065	0.0378619	0.115208	0.0846518	0.0433007	0.197528	0.0749357	0.103109	0.128509	0.0717516	0.146096	0.176444	0.083127	0.214661	0.17795	0.183738	0.298528	0.0731988	0	0.0485027	0.187573	0	0.120311	0.0520471	0.145029	0.176389	0	0	0.0483024	0	0.135965	0.142009	0	0.170731	0.0669661	0.124081
361	0.0691104	0.0386996	0.0456534	0.0790182	0.0879763	0.0574394	0.0255713	0.0689156	0.0315913	0.0511757	0	0.0491458	0.0967945	0.0164205	0.0201233	0.113882	0.0593926	0.070765	0.148954	0.0179027	0.0169166	0.0685486	0.0261329	0.0638231	0.127911	0.0894227	0.112253	0.110579	0.14701	0.20341	0.122351	0	0.041357	0.208358	0	0.161123	0.0932583	0.145469	0.214262	0	0	0	0	0.00356406	0.0546832	0.156329	0.0850478	0.155107	0.0856457
[truncated: 206 more columns]

## Sheet: part 1 (2)
Res	256	257	258	259	260	261	262	263	264	265	266	267	268	269	270	271	272	273	274	275	276	277	278	279	280	281	282	283	284	285	286	287	288	289	290	291	292	293	294	295	296	297	298	299	300	301	302	303	304
1	0.0218514	0.0865766	0.0465868	0.0782432	0.0593583	0.0569351	0.0494583	0.0717553	0.0790904	0.0831655	0.0543005	0	0	0	0.200051	0	0.0525906	0.117949	0.0463488	0.146904	0.0411869	0.0320112	0.0580053	0.0524333	0.0509386	0.132138	0.0512297	0.151246	0.0599652	0.116849	0.0795717	0.05063	0.0601951	0.116492	0.0281789	0.0250365	0.0882347	0.109669	0.172427	0.211337	0	0.0900552	0.0502191	0.1514	0.0552162	0.0604192	0.0803876	0.0908141	0.149403
2	0.063287	0.0399513	0.0251676	0.0829794	0.0585044	0.0664102	0.0621983	0.0763033	0.0286929	0.0628413	0	0.0559437	0	0	0.170841	0	0.103345	0.0193065	0.0635674	0.0460376	0	0.0754487	0.0743307	0.060685	0.054792	0.120212	0.0595299	0.0557062	0.0788549	0.109135	0.179594	0.070649	0	0.0444618	0.0405854	0.0356556	0.099029	0.125431	0.0605344	0.0846857	0	0.0206901	0.0558825	0.120768	0.0947276	0.123543	0.0875552	0.0744171	0.105323
3	0.0763161	0.155567	0.0199684	0.08895	0.0857888	0.0281757	0.0563509	0.0857104	0.0780862	0.0365964	0.0121657	0	0	0.0130578	0.108439	0	0.0646193	0.0420149	0.0502808	0.081411	0	0.0339375	0.0252872	0.037487	0.153559	0.0850578	0.0764975	0.0627248	0.0897145	0.0799785	0.0715913	0.0840407	0	0.0566158	0	0	0.0647722	0.0717822	0.160455	0.115671	0	0.0344168	0.107634	0.109229	0.0792279	0.0243362	0.0995462	0.041262	0.140918
4	0.132848	0.0397624	0	0.0952311	0.0222555	0.0417895	0.0758139	0.0355137	0.0212438	0.0128686	0	0.0465142	0	0	0.0558298	0	0	0.0408657	0.0660786	0.0434214	0	0	0.0812305	0.0648537	0.154407	0.106882	0.0353675	0.0686153	0	0.0537357	0.0299714	0.0295218	0.0144686	0	0.0451532	0.0196613	0.0458858	0.036849	0.0217755	0.0675564	0	0.0528294	0.0623216	0.0744484	0.0611647	0	0.049944	0.0946859	0.0581766
5	0.0802568	0.127637	0	0.0784482	0.0406437	0	0.0436286	0.0843571	0.137116	0.0402288	0.0372744	0.0313028	0	0.00845509	0.12873	0	0.0781662	0.0192908	0.0370717	0.114459	0.0591281	0.0544862	0.0714932	0.0363598	0.1245	0.0739809	0.0740685	0.123651	0.084737	0.109407	0.0995304	0.107869	0	0.0758817	0.0462192	0	0.101593	0.0813589	0.0825919	0.0846527	0	0.0368395	0.0862252	0.0299395	0.053077	0.0409513	0.0566705	0.0299534	0.131692
6	0	0.0475521	0.0121828	0.0708938	0.0285174	0.0341546	0.0493952	0.0681066	0.0280582	0	0.0287548	0	0	0.00897968	0.0329906	0	0	0.043457	0.0319859	0.0771604	0.0244158	0	0.05743	0	0.066548	0.0740704	0	0.151126	0	0.0482716	0.0796824	0.0392079	0.149109	0.051424	0.0590007	0	0.132664	0.0721767	0.0312937	0.112692	0.155096	0.141622	0.0533877	0.10349	0.0789802	0.0329311	0.0953017	0.068082	0.0615578
7	0.104741	0.0591407	0.0558141	0.106018	0.0845885	0.084188	0	0.0525826	0.070617	0	0	0	0	0.019631	0.111766	0	0.140598	0.0576815	0.0693894	0.0633264	0	0.0696153	0.0739362	0.0998833	0.137426	0.106092	0.0583763	0.1065	0.122156	0.163379	0.0909814	0.094375	0.0210845	0.0265125	0.0793374	0.0179238	0.112363	0.0808235	0.110131	0.0979821	0	0.0205749	0.126897	0.0669904	0.0897583	0.0694499	0.0930418	0.103467	0.0974827
8	0.0649111	0.134264	0.0248285	0.127854	0.106618	0.0703143	0.0285599	0.088788	0.110799	0.016376	0.0267626	0	0	0.0214548	0.120442	0	0.0953927	0.0761926	0.0720224	0.0618259	0.0125486	0.0430525	0.0811906	0.0374807	0.101274	0.0692284	0.114516	0.089717	0.0833979	0.153458	0.111765	0.191366	0.0767065	0.0413231	0.0642023	0.0107777	0.0797516	0.126968	0.139672	0.121152	0	0.0996058	0.13889	0.1585	0.076722	0.158403	0.0865324	0.11199	0.168395
9	0.0674599	0.149971	0	0.187807	0.104534	0.0640792	0.0634018	0.0860047	0.0744567	0.0618138	0	0	0	0.0216523	0.121624	0	0.0767979	0.164183	0.0893548	0.0697398	0	0.0514309	0.0610995	0.0268593	0.101552	0.0482315	0.0674221	0.0747645	0.0889864	0.164519	0.0914514	0.11905	0.0280004	0.0274777	0.0365658	0.0110422	0.113824	0.120274	0.178188	0.15382	0	0.062708	0.0874155	0.120521	0.0706276	0.0549174	0.076584	0.063366	0.157353
10	0.197905	0.210006	0.0711981	0.160365	0.0840108	0.17051	0.186595	0.154193	0.276684	0	0.0490926	0.0730301	0	0	0.154453	0	0.118246	0.0811651	0.064339	0.0461381	0.193605	0.0831376	0.19958	0.114709	0.203879	0.183591	0.127604	0.181448	0.124726	0.189329	0.174183	0.113785	0	0.0614903	0.108291	0.0220945	0.123477	0.141819	0.152653	0.156843	0	0	0.120568	0.090256	0.0804471	0.0989928	0.137984	0.0567515	0.133887
11	0.167247	0.147891	0.0265044	0.0975944	0.0456797	0.0717549	0.122827	0.114765	0.269647	0	0	0.109466	0	0.0333535	0.143915	0	0.073912	0.0247413	0	0.0601468	0.183255	0.0620865	0.0847423	0.0967777	0.0346808	0.0189569	0.100208	0.113967	0.0826678	0.139599	0.194165	0.101176	0.0219906	0.0760629	0.114136	0.0284307	0.0715589	0.100203	0.134317	0.0927512	0	0	0.0644798	0.0256584	0.0456749	0.0723969	0.0585036	0.0271768	0.0890792
12	0.0833412	0.0914523	0.0155862	0.116776	0.0805059	0.0675611	0.162291	0.091999	0.157557	0.0666067	0	0.067542	0	0.0265041	0.171804	0	0.134057	0.118694	0.0513573	0.063801	0.113721	0.0500612	0.126919	0.0909176	0.129672	0.0414482	0.0522718	0.0628345	0.118899	0.149601	0.182005	0.0996896	0.0201154	0.0514937	0.111345	0	0.0796116	0.0754234	0.156331	0.108034	0	0.0352139	0.0992293	0.0827764	0.0938036	0.0391538	0.0756904	0.0747347	0.217444
13	0.0740367	0.0599728	0.0346361	0.143591	0.0761455	0.0714772	0.0436326	0.0453025	0	0.00115455	0	0.0219067	0	0.0108291	0.180265	0	0.0275934	0.0162903	0.0435081	0.0281549	0	0.0478624	0.0710459	0.0557246	0.142533	0.079695	0.0671682	0.0726978	0.0250175	0.0897669	0.116369	0.0552027	0.0591207	0.079036	0.0626996	0	0.0559142	0.0612332	0.0696867	0.0715718	0	0	0.179942	0.115339	0.062372	0.116316	0.0729739	0.0607007	0.11433
14	0	0.0591097	0	0.0384912	0.0456647	0.0431863	0.101425	0.0285641	0.131102	0.176721	0	0	0	0.0607975	0.0424573	0	0.0625345	0.295012	0.0220664	0.0333682	0	0	0	0	0.0367085	0.0373781	0	0	0	0	0	0	0.0410563	0	0	0	0.0258111	0.0869058	0.217996	0.1572	0	0.14284	0.0268778	0.152504	0.021867	0	0.0367094	0.032413	0.159424
15	0	0	0.0166905	0.0336768	0.0560251	0.0564742	0.081351	0.0435017	0	0.137064	0	0	0	0.0260182	0.0987091	0	0	0.238771	0	0.0410862	0	0	0.0446949	0.0214861	0.0250184	0.0543234	0	0.0389552	0	0	0	0	0.0378205	0.035013	0.161611	0.0204586	0.0814559	0.13643	0.189363	0.177409	0.253752	0.12594	0.048123	0.0985721	0.0376333	0	0.0529244	0.0441453	0.141078
16	0.106212	0.0204665	0.0171635	0.117634	0.0462752	0.0501541	0.21191	0.062941	0	0.119081	0	0.0455784	0	0.0220658	0.155669	0	0.0840233	0.119866	0.0749904	0.0773276	0.00769778	0.0336818	0.0688375	0.0743267	0.0555284	0.124652	0.083214	0.122892	0.0876159	0.0716864	0.0650585	0.092738	0.00357207	0.0200213	0.0691168	0.0176576	0.107032	0.0969527	0.167471	0.21331	0	0.126518	0.0700243	0.173181	0.172182	0	0.106801	0.0700966	0.185776
17	0.116371	0.220514	0	0.194776	0.109843	0.0656525	0	0.110291	0.141121	0.0596069	0.0312859	0	0	0.0178701	0.162363	0	0.0649314	0.0404731	0.0545706	0.186619	0.0189684	0.0335496	0.115458	0.0442852	0.0971288	0.0666036	0.0956609	0.0838653	0.0624136	0.137527	0.157673	0.147232	0.0449554	0.118122	0.0358303	0.0280741	0.121568	0.0507241	0.0871291	0.0505328	0	0.0386879	0.141126	0.0598496	0.0838362	0.133601	0.122773	0.072996	0.13638
18	0	0.0412324	0	0.0362003	0.0156022	0.0278515	0.0859373	0.0939241	0.0522324	0.137393	0	0	0	0.0360188	0.20311	0	0.0247297	0.218918	0.0183757	0.0905322	0	0	0	0	0.0271823	0.0614269	0.279198	0.0721107	0.064961	0.0634846	0.131792	0.178972	0.037401	0.0308371	0.0490582	0	0.0274314	0.130093	0.231781	0.176018	0	0.055437	0.0331272	0.151861	0.0472966	0	0.0608594	0	0.18558
19	0.124636	0.191199	0.0501816	0.18651	0.109198	0.123979	0.0819402	0.0969882	0.105049	0.0399884	0.0719337	0.0771524	0	0.0186639	0.169708	0	0.0961672	0.0691873	0.166095	0.0949148	0.0692303	0.0637068	0.0950841	0.0733091	0.0880774	0.145392	0.102646	0.125513	0.0766812	0.104672	0.162312	0.178316	0.0113161	0.0849937	0.0461111	0.0322407	0.0732758	0.0964823	0.152636	0.153108	0.0468884	0	0.0970338	0.105604	0.0998559	0.145097	0.112274	0.0793529	0.107652
20	0.185377	0.0253594	0.042819	0.0940142	0.105393	0.0792222	0.047071	0.111989	0.0367883	0	0	0	0	0.0134723	0.0784896	0	0.0434947	0.0536682	0.0336478	0.0751241	0.0532078	0.0250636	0.140432	0.116592	0.0781864	0.0955899	0.0571902	0.0908849	0.12195	0.115843	0.0714653	0.076362	0	0.01909	0.0327884	0.0173452	0.0862744	0.0799947	0.160541	0.115462	0.0170172	0.0201125	0.0989353	0.0631626	0.0824471	0.0230172	0.0774945	0.0593365	0.109156
21	0	0.0321425	0	0.117211	0.0307691	0	0.107895	0.0681057	0.0402431	0.079157	0.0108233	0.0177463	0	0.0224814	0.0524128	0	0.0216343	0	0.00921905	0.0424401	0	0.0171599	0.0217846	0	0.202134	0.113265	0.025217	0.0222002	0.0281124	0.149868	0.0247319	0.0961917	0	0	0.101958	0	0.0522488	0.0704741	0.0395246	0.0715714	0	0.0210917	0.0334638	0.0533479	0	0	0.092706	0	0.0585696
22	0.172049	0.140662	0.0232482	0.223306	0.250878	0.063142	0.116861	0.169533	0.177861	0	0	0	0	0.0115968	0.155092	0	0.100254	0.0505642	0.0791967	0.0958162	0	0.0734973	0.107328	0.0954279	0.135561	0.183366	0.187157	0.0957784	0.179756	0.190263	0.166105	0.20335	0.0405313	0.092067	0.0318981	0.033392	0.160153	0.129148	0.235777	0.175549	0	0.0689032	0.117779	0.0472565	0.0823464	0.0921954	0.223026	0.0866291	0.227025
23	0.061233	0.0732741	0.0521012	0.145868	0.102858	0.10652	0.0963484	0.0690716	0.060296	0.0580166	0	0.0245607	0	0.0220695	0.118549	0	0.120746	0.103413	0.0873347	0	0	0.0455634	0.0674809	0.0607659	0.0931881	0.0691388	0.0339348	0.0647528	0.0901805	0.145783	0.0798029	0.0754404	0.0156193	0.0326832	0.0787974	0.0240998	0.091212	0.0863861	0.105378	0.0695625	0	0	0.0990931	0.094483	0.160109	0.155071	0.139216	0.0949565	0.181006
24	0.0749003	0.17289	0.0451772	0.183101	0.0809798	0.132672	0.0285897	0.118987	0.110362	0	0.0391362	0	0	0.0194601	0.160953	0	0.0802835	0.0495515	0.0680802	0.0682809	0.0389324	0.069022	0.145441	0.123104	0.126	0.1588	0.10154	0.147799	0.114425	0.139646	0.118326	0.0856256	0.0455642	0.105169	0.0317749	0.0446395	0.125165	0.103818	0.0848688	0.109715	0.0110129	0.0701055	0.120468	0.102985	0.1501	0.196458	0.101712	0.12535	0.122755
25	0.20465	0.18218	0.0970698	0.258553	0.146175	0.133464	0.107905	0.0832491	0.073958	0.0188182	0.0210108	0.0206291	0	0	0.247287	0	0.11945	0.0775663	0.128646	0.0840515	0.129367	0.084614	0.0959793	0.173422	0.166347	0.115633	0.080657	0.0814702	0.128705	0.128634	0.110308	0.125336	0.0203718	0.0441242	0.0690899	0.0315499	0.134005	0.13355	0.172813	0.13728	0	0.0377028	0.127098	0.137226	0.200753	0.0834062	0.126839	0.109012	0.192087
26	0.221259	0.165126	0	0.149931	0.0914925	0.054506	0.170992	0.103171	0.141901	0	0.028375	0.0619428	0	0.019598	0.144218	0	0.0178958	0.0759232	0.0337927	0.0693468	0.23596	0.0392427	0.115761	0.121785	0.0597374	0.136727	0.0925061	0.0439736	0.0403066	0.105775	0.181472	0.189283	0.0361641	0.0333955	0.0757954	0.0212698	0.0521174	0	0.0888726	0.0514864	0.0207096	0.0192149	0.0762992	0.0729305	0.100588	0.0524515	0.0790851	0.0291236	0.124965
27	0.0955022	0.151226	0.112317	0.152291	0.111105	0.134255	0.10477	0.114547	0.155577	0.111234	0.0747452	0.0363507	0	0.0374639	0.240158	0	0.154967	0.124852	0.0846181	0.0763849	0.0860255	0.0838516	0.104356	0.123139	0.10036	0.213062	0.197752	0.194345	0.155212	0.173901	0.111616	0.148927	0.0194395	0.0682937	0.0976665	0.0328938	0.122901	0.233822	0.266594	0.274415	0.0131695	0.0766689	0.134213	0.173049	0.134654	0.0694588	0.0827759	0.110402	0.222392
28	0.150008	0.186516	0.0516526	0.126443	0.197377	0.200201	0.17804	0.0722912	0.189899	0.0459776	0	0.0913853	0	0.0232653	0.164958	0	0.0447975	0	0.0769568	0.0705946	0.121811	0.0434891	0.0664286	0.0708674	0.214667	0.17464	0.112793	0.111481	0.0830961	0.144753	0.192108	0.279307	0.0182411	0.115327	0.166224	0.0279883	0.0353901	0.127151	0.150411	0.157538	0	0.0494369	0.164311	0.115331	0.104192	0.126059	0.263234	0.0381543	0.197608
29	0.154973	0.131167	0.092424	0.208126	0.160064	0.151696	0	0.135024	0.131141	0.0751639	0.0828972	0.0719657	0	0	0.214482	0	0.0909638	0.0758349	0.0588777	0.158185	0.0586405	0.103853	0.249193	0.17407	0.13247	0.171868	0.131086	0.198368	0.159163	0.208654	0.111778	0.129714	0	0.0831898	0.184047	0.0261245	0.164853	0.118272	0.212261	0.146527	0	0.0586626	0.156106	0.0677315	0.199678	0.108834	0.16783	0.161921	0.278413
30	0	0.0358126	0.227613	0.176953	0.0348622	0.208353	0.148116	0	0	0	0	0.0436224	0	0	0.198714	0	0.0279329	0.0338491	0.0242847	0.0241983	0	0.0690371	0	0.0787329	0.073473	0.0897846	0.0504578	0.11941	0	0.0843239	0.0956106	0	0	0	0.0517295	0.0517691	0.0460496	0.10336	0.144769	0.107486	0	0	0.0463006	0.139876	0.068165	0.153711	0.0325411	0.141579	0.0487017
31	0.0276111	0.0244751	0	0.0821187	0.0831812	0.0518932	0.0204998	0	0	0.0381803	0	0	0	0	0.112894	0	0.164393	0	0.0571779	0.0314541	0	0.172625	0.114582	0.0655535	0	0.0524004	0	0	0.151815	0.062407	0.0725954	0.0195721	0	0	0.0610454	0	0.0634721	0	0	0	0	0	0.056812	0	0.0559191	0.0196597	0.030903	0.126411	0.0556791
32	0	0	0	0	0	0	0	0	0	0	0	0	0	0	0	0	0	0	0	0	0	0	0	0	0	0	0	0	0	0	0	0	0	0	0	0	0	0	0	0	0	0	0	0	0	0	0	0.0250031	0
33	0.136218	0.0113224	0	0.0180661	0	0	0.118983	0	0.0462743	0	0	0.0580689	0	0	0	0	0	0	0	0.0266878	0.0944199	0	0.0155966	0	0	0.0297299	0	0	0	0	0.0345448	0.031964	0.0867059	0	0.0314704	0	0	0	0	0	0	0	0	0	0	0	0.030028	0.014024	0
34	0	0	0	0.102294	0	0	0.218516	0	0	0	0	0	0	0	0	0	0	0	0	0.0489819	0	0	0	0	0	0	0	0	0	0	0	0	0	0	0	0	0	0	0	0	0	0	0	0	0	0	0	0.0155919	0
35	0	0	0	0	0	0	0	0	0	0	0	0	0	0	0	0	0	0	0	0	0	0	0	0	0	0	0	0	0	0	0	0	0	0	0	0	0	0	0	0	0	0	0	0	0	0	0	0.0249666	0
36	0.105855	0.0198799	0.0228124	0.133874	0.248232	0.113862	0.178801	0.0622662	0.0580129	0	0	0.0580273	0	0	0.0835888	0	0	0.0819602	0.0348273	0.0662378	0.056317	0.0489695	0.112251	0.0662279	0.0712246	0.171444	0	0.0571884	0.0573843	0.104187	0.0959023	0	0.0324812	0	0.145838	0	0.0726648	0.0633146	0.187182	0.121941	0	0.0882379	0.0868966	0.0410024	0.0360241	0.030074	0.155735	0.122872	0.134053
37	0.163363	0.0116198	0.0223844	0.0368342	0.1206	0.0452626	0.200278	0.0372335	0.094006	0.0287817	0	0.0216798	0	0.0806657	0.0360904	0	0	0.113465	0.0415639	0	0.0741278	0	0.0479096	0	0.0579907	0.0970746	0	0	0.0722683	0	0.0338367	0	0.0590894	0	0.0242423	0	0	0.0701591	0.237136	0.160257	0	0.109836	0.0619353	0	0	0	0.142381	0.0457902	0.0850256
38	0.155678	0.054109	0.0179545	0.120086	0	0.0304975	0.320116	0.091065	0.209675	0	0	0.134425	0	0	0.0246972	0	0	0	0	0.031328	0.238695	0.0727763	0.0628803	0.0252173	0.0598212	0.0424193	0	0.0100189	0.0505701	0.0464721	0.112638	0	0	0.0189236	0.0674029	0	0.0213014	0.0500398	0.0337775	0.00470291	0	0	0.0585921	0	0	0	0	0	0
39	0.038568	0	0	0.125019	0	0	0.232092	0.0957039	0	0	0	0.00654265	0	0	0	0	0	0	0.0164077	0.0286176	0	0	0	0	0.0324052	0.0421221	0	0	0	0.0249508	0	0.0928674	0	0	0	0	0	0	0	0	0	0	0	0	0	0	0	0.0158195	0
40	0	0	0	0	0	0	0	0	0	0	0	0	0	0	0	0	0	0	0	0	0	0	0	0	0	0	0	0	0	0	0	0	0	0	0	0	0	0	0	0	0	0	0	0	0	0	0	0.0243927	0
41	0	0	0	0	0	0	0	0	0	0	0	0	0	0	0	0	0	0	0	0.0360199	0	0	0	0	0	0.0305122	0	0	0	0	0	0	0	0	0	0	0	0	0	0	0	0.127413	0	0	0	0	0	0.0225259	0
42	0	0	0	0	0	0	0.071771	0	0.0352054	0.191106	0	0	0	0.131812	0	0	0	0.0618002	0.0150462	0.0468244	0	0	0.0173122	0	0	0.0605224	0	0	0	0	0	0	0.0726089	0	0	0	0	0.0604299	0.0512726	0.0369102	0	0.143203	0.026574	0.0315638	0	0	0.0324982	0.0639994	0.0361927
43	0	0	0	0	0	0	0	0	0	0	0	0	0	0	0	0	0	0	0	0	0	0	0.128196	0	0	0	0	0	0	0	0	0	0	0	0	0	0	0	0	0	0	0	0	0	0	0	0	0.0101404	0
44	0.0535273	0.0248133	0	0.0862153	0.0499318	0.142843	0.0571972	0.0958294	0	0	0	0	0	0	0.0374346	0	0	0.12954	0.02782	0.0935529	0	0	0.0598982	0.0687525	0.0673754	0.104131	0.0571917	0.0528402	0	0.0882309	0.0594265	0.0681222	0.293321	0.0232882	0.0453189	0.0539711	0.0280502	0	0	0	0	0	0.0362674	0.0980064	0.073647	0.0454857	0.175385	0.060113	0.058663
45	0.13111	0.0968893	0	0.150883	0.0897182	0.125531	0.0263091	0.194876	0.0834579	0	0	0	0	0	0.190182	0	0.0882096	0.0825302	0.0387927	0.0602186	0	0.0633597	0.141022	0.117264	0.0870654	0.0744976	0.151549	0.158361	0.175091	0.22645	0.116548	0.23359	0	0.113586	0.103765	0	0.0918586	0.0823147	0.127419	0.0883231	0	0	0.107034	0.0691087	0.0961343	0.0984592	0.0939201	0.0956037	0.147987
46	0.112605	0.0265576	0	0	0	0	0	0	0.174656	0	0	0	0	0.410229	0	0	0	0	0.100615	0	0.269099	0	0.0335134	0.102265	0	0	0	0	0	0	0	0	0.288471	0	0	0	0	0	0	0	0	0	0	0	0.0994126	0	0.102107	0.137104	0.10579
47	0	0	0	0	0	0	0	0	0	0	0	0	0	0	0	0	0	0	0	0	0	0	0	0	0	0	0.222289	0.0339181	0	0	0	0.150391	0	0	0	0	0	0	0	0	0	0	0	0.0798827	0	0	0	0	0.0417621
48	0	0.217427	0	0.114729	0.0248359	0	0.0974364	0.14578	0.391721	0	0.0978561	0	0	0.500545	0.129871	0	0.0982061	0	0.135811	0.129772	0.0573042	0.0409012	0.0613071	0.0279692	0.102231	0	0.185693	0.144839	0.136013	0.0928976	0.0960606	0.117477	0.344026	0.115697	0.0223934	0	0.0723507	0.125804	0.190229	0.133928	0.0385191	0	0.094262	0	0.0315719	0.0547532	0.183988	0.131055	0.223239
49	0.101276	0.0672573	0.0524654	0.0741251	0.175791	0.194764	0.0649766	0.107798	0.0584156	0	0	0.1644	0	0	0.174841	0	0	0.400817	0.09315	0	0.0454479	0.0275057	0.0501019	0.0618572	0.0399771	0.139389	0.0611648	0.0757542	0.00395903	0.0969808	0.21356	0.120811	0	0.0492303	0.167327	0.0885169	0.0202374	0	0.0724644	0.0254606	0	0	0.0416295	0.140659	0.0463163	0.15688	0.0111803	0.0456778	0.032241
50	0.0648197	0.202381	0	0.0664052	0.128088	0.0690965	0.0569046	0.159084	0.229919	0	0.337037	0	0	0	0.0961335	0	0.0655919	0.264591	0	0.0193527	0.248985	0.0502916	0.0302075	0.014711	0	0.0810899	0.0609483	0.0630253	0.137734	0.0476844	0.0630852	0.100279	0	0.0217499	0.132703	0	0.0385876	0.0687922	0.190522	0.125555	0	0.0516498	0.039231	0	0.0393703	0.0309132	0.106068	0.0592973	0.0812962
51	0.062311	0.0410464	0.0880057	0.158093	0.125018	0.091894	0.26374	0.0532756	0.0163403	0	0	0	0	0	0.0663953	0	0.0232681	0.240684	0.0109543	0.0700916	0	0.0510591	0.0267762	0.0207518	0.0396727	0.154751	0.0498977	0.0961496	0.166881	0.0582778	0.0217877	0.0327115	0	0.0409287	0.047266	0	0.0385748	0.145586	0.332835	0.221149	0	0.112395	0.0368644	0	0	0.0257995	0.102308	0.0691444	0.0378708
52	0.062304	0.124676	0	0.139088	0.0258107	0.0298799	0.108866	0.163763	0.136515	0.101798	0.0202268	0.122385	0	0.0101034	0.121506	0	0.0650008	0.233649	0	0.0619792	0	0.0498398	0.0773325	0	0.0806259	0.0321587	0.224187	0.135246	0.19921	0.174735	0.0961794	0.161605	0	0.138051	0.211189	0	0.10031	0.106507	0.218272	0.147167	0.0175418	0	0.0611523	0	0.145285	0.0544254	0.0839462	0.0577061	0.256814
53	0.145866	0.054731	0.107997	0.178356	0.128915	0.151072	0.0917965	0.165521	0.0533236	0.0596837	0	0	0	0	0.166164	0	0.0748367	0.23121	0.0700045	0.109477	0	0.0668647	0.121814	0.106931	0.284947	0.153172	0.165101	0.278098	0.0839907	0.179289	0.118226	0.131896	0.0189983	0.113559	0.0934236	0.0465838	0.169262	0.183867	0.217201	0.185581	0.0745313	0.052561	0.210368	0.184496	0.102896	0.0952368	0.156058	0.113856	0.248332
54	0.0252047	0.177542	0.0352982	0.19429	0.0959165	0.110509	0	0.119344	0.109947	0	0.065939	0	0	0	0.149263	0	0.0874432	0.146107	0.0895514	0.0640222	0.0502575	0.060531	0.110366	0.09216	0.0949127	0.107131	0.0918732	0.135816	0.117729	0.126214	0.100545	0.155916	0.0417824	0.0472861	0	0.0206539	0.0988078	0.0570362	0.100336	0.0822935	0	0	0.0992291	0.0857264	0.114377	0.0846577	0.108672	0.0690553	0.137876
55	0	0.25943	0	0.183043	0	0.110815	0.117001	0.0258414	0.139717	0.0982508	0.0666848	0.0202449	0	0.225747	0.0320659	0	0	0.0881632	0.147575	0	0.0616372	0	0.0377047	0.0350567	0.0184372	0.115598	0.0502627	0.023878	0	0.0457917	0.034584	0.106314	0.155183	0.0630892	0	0.0227939	0	0.0402978	0	0.0352849	0	0.0405472	0.0156878	0.0935984	0.0805348	0.108933	0.133907	0.113323	0.10363
56	0.0551078	0.171391	0.0365303	0.0442726	0	0.026444	0	0.157915	0.203503	0	0.345614	0	0	0	0.0155324	0	0.0406665	0.244422	0	0.0264084	0.249083	0.0256256	0.0269769	0	0.0274242	0.064472	0.20998	0.0424654	0.0612279	0.0286004	0	0.146696	0	0	0	0	0.0384053	0.0483751	0.0816199	0.0569023	0	0	0.0328996	0.102059	0.057179	0.0079202	0	0	0.0919235
57	0.145748	0.137767	0.0551876	0.173527	0.0438714	0.0902231	0.133865	0.0842467	0.08424	0	0	0	0	0	0.143342	0	0.0715449	0.220025	0.0460943	0.0746694	0	0.0490189	0.0384862	0.0299766	0.0484968	0.0276125	0.113822	0.128016	0.0759247	0.0989133	0.0944624	0.19984	0	0.211832	0.0262303	0	0.0396121	0.112066	0.16253	0.175276	0	0	0.0804018	0	0.0497233	0.0515388	0.118356	0.0309865	0.0778411
58	0.0867083	0.0537462	0.0203268	0.0845569	0.0488359	0.0409373	0.0575789	0.0387998	0	0.109036	0	0.0716942	0	0	0.115307	0	0.132341	0.119153	0.0775822	0	0	0.0306675	0.0759877	0.0540888	0.0766391	0.113447	0.0425659	0.0458801	0.0653777	0.104052	0.0641235	0.0660384	0	0.0274773	0.0707641	0	0.0768345	0.0493625	0.0348505	0.0489918	0	0.0395855	0.0737725	0.0828768	0.134764	0.0965089	0.049735	0.064308	0.113002
59	0.0609699	0.167393	0.0228986	0.143335	0.0753112	0.0743075	0.0507646	0.0869999	0.0916513	0	0	0	0	0.0289063	0.130802	0	0.0708366	0.139561	0.0515641	0.0802872	0	0.0689375	0.0611954	0.0484259	0.129368	0.057484	0.124784	0.104751	0.13357	0.0961922	0.0960355	0.125931	0.0175056	0.137119	0.0875456	0.0282484	0.101316	0.125746	0.150039	0.134977	0.0386993	0.0483873	0.165895	0.054875	0.0956869	0.126683	0.111266	0.0616314	0.172364
60	0.08888	0.0707046	0	0.0910332	0.0410696	0.182817	0	0.0719778	0	0	0	0	0	0	0.0527777	0	0	0.418314	0.0388896	0.0170825	0	0.0452444	0.0638341	0.0487699	0.0726453	0.0544008	0.0304703	0.0735205	0.0352654	0.0554408	0.0214116	0.0421721	0	0.0273842	0.0283144	0	0.0493789	0	0.0715398	0.0451049	0	0	0.073139	0.0468831	0.0965009	0.0576833	0.0546346	0.0319626	0.0212306
61	0.109124	0.14392	0.0119639	0.138438	0.100066	0.0590487	0	0.0644317	0.0659432	0	0	0	0	0.0648549	0.123562	0	0.0578504	0.0955945	0.114578	0.00165339	0.0253152	0.0266696	0.0996071	0.0649176	0.108832	0.0175553	0.0840944	0.0491019	0.0615343	0.121451	0.142453	0.131941	0.0692143	0.0424744	0.0655522	0.0238623	0.0747455	0	0.0470979	0.0268975	0	0	0.108157	0.0181495	0.0708508	0.127293	0.110044	0.14824	0.157995
62	0.0611611	0.0890844	0.012324	0.106849	0.0913119	0.0314818	0.0532374	0.0439351	0.129974	0	0.0622252	0.0270486	0	0.0624033	0.0866121	0	0.0675197	0.123137	0.14148	0.0297749	0.0706998	0.052684	0.105215	0.0685584	0.110755	0.113598	0.0112017	0.0383225	0.0826171	0.0940837	0.059255	0.0399437	0.0563259	0	0.042666	0	0.0662316	0.0325129	0.0696775	0.0615141	0	0	0.0736047	0	0.0731984	0.0875835	0.0965732	0.105701	0.160997
63	0.093504	0.0706456	0.0322196	0.165702	0.12336	0.0764607	0.0594094	0.0835655	0.056764	0	0	0	0	0.033933	0.0893902	0	0.0620658	0.15861	0.0918821	0.143739	0	0.0553017	0.12793	0.0810249	0.0951757	0.131763	0.0720632	0.122656	0.0687408	0.132658	0.0842345	0.0711042	0.100635	0	0.0244766	0.0321118	0.138887	0.0551988	0.0573064	0.061999	0	0.0596566	0.103959	0.0974062	0.0861335	0.0825734	0.13148	0.100079	0.125564
64	0.0962531	0	0.120309	0.0826349	0.202398	0.155823	0.224699	0.127024	0.0522342	0	0	0	0	0.0461516	0.133735	0	0.0365437	0.192918	0.0667813	0.0382849	0	0.0282984	0.0366887	0.0811882	0.11555	0.245991	0.224573	0.0892553	0.130007	0.112623	0.0455079	0.245685	0.0771876	0.0395182	0.100303	0.0311324	0.118234	0.118665	0.252961	0.179973	0	0.0567733	0.054363	0.150093	0.0623473	0.0316218	0.27755	0.120457	0.191509
65	0.102106	0.024619	0.0458338	0.137384	0.0540289	0.0732907	0.103611	0.0543339	0.0260653	0	0.0197513	0	0	0	0.0472719	0	0.0410187	0.141376	0	0.0509974	0	0.0352938	0.0657531	0.0677629	0.124829	0.054475	0.0584533	0.104481	0.0384535	0.12549	0.038499	0.00731892	0	0.0103563	0	0.0209008	0.0855247	0.0744085	0.0885884	0.0736353	0	0	0.0609892	0.106797	0.071719	0.0469139	0.0641099	0.0552088	0.0518547
66	0.100831	0.0588126	0.0303179	0.189759	0.14834	0.128954	0.07477	0.0743674	0.0295398	0.0208994	0	0.0321089	0	0	0.0790873	0	0.088251	0.137241	0.0879673	0.0891838	0	0.064362	0.125808	0.0937309	0.154651	0.196443	0.0870215	0.111769	0.113529	0.111252	0.122631	0.0996442	0.0690441	0.0669332	0.0929053	0.0228709	0.0824597	0.127183	0.140465	0.163334	0	0.102802	0.135857	0.0928958	0.138956	0.0669703	0.214213	0.0966452	0.141652
67	0.0477213	0.159962	0.138849	0.211358	0.13691	0.184714	0.137653	0.14196	0.166098	0.0757102	0.172602	0	0	0.0392126	0.260709	0	0.0723742	0.388808	0.0711436	0.125824	0.134905	0.0713779	0.0988309	0.130153	0.134125	0.197858	0.0614371	0.152093	0.0540636	0.140943	0.115768	0.0581913	0.178103	0	0.124843	0.035256	0.0977611	0.23343	0.276886	0.230034	0	0.106037	0.151232	0.208355	0.123862	0.106502	0.170672	0.125496	0.245641
68	0.0297332	0.0287622	0.0782709	0.053177	0.0546981	0.0447759	0	0.0208546	0.0132278	0	0	0	0	0	0.0628436	0	0.0537061	0.39917	0.0189899	0	0	0.0754996	0.0331707	0.0306209	0.0457172	0.024845	0	0.0713632	0.063651	0.0656635	0.0126809	0.0220547	0	0	0.0392063	0	0.0344448	0.0354765	0.111522	0.0619317	0	0	0.0357433	0	0.0223402	0.0173161	0	0	0.0150485
69	0.224906	0.0916591	0.118661	0.128879	0.0684199	0.0993008	0.180281	0.0927102	0.171755	0	0	0.0584559	0	0	0.235889	0	0.10613	0.138048	0.0592564	0.0409633	0.129172	0.0894959	0.101085	0.105694	0.174925	0.0841556	0.127666	0.163126	0.0924756	0.150687	0.140894	0.177182	0	0.0860988	0.0914778	0.0372087	0.0923749	0.18217	0.206315	0.161691	0.00612506	0	0.110837	0.0661687	0.0839897	0.0661303	0.0781376	0.0366514	0.110813
70	0.130422	0.161036	0.0344696	0.259291	0.112361	0.10605	0.0858952	0.177087	0.132434	0.05643	0	0.019454	0	0.0533117	0.141003	0	0.0714347	0.166219	0.103298	0.135245	0	0.038755	0.112796	0.0757455	0.233196	0.181193	0.109555	0.16483	0.0759621	0.207685	0.147815	0.160691	0.150634	0.052957	0	0.0284412	0.134768	0.112998	0.0976725	0.12386	0	0.0151631	0.143504	0.119902	0.0801767	0.0803413	0.277993	0.0969519	0.185154
71	0	0	0	0	0	0	0.0612713	0.037005	0	0	0	0	0	0	0	0	0	0.329489	0	0	0	0	0	0	0.0558528	0	0	0	0	0	0	0	0	0	0	0	0.040487	0	0.0533479	0.0177692	0	0	0	0.0235519	0.0243699	0	0.0788812	0	0
72	0.146993	0.050518	0	0.124522	0.0831409	0.0964822	0.0373996	0.190936	0.0391451	0.0290542	0	0.0213425	0	0	0.124472	0	0.0510531	0.23291	0.0228304	0.09768	0.042608	0.0513523	0.0978868	0.0799638	0.076925	0.063481	0.0830664	0.0825345	0.0498726	0.11036	0.095453	0.0933039	0	0.0354394	0.0369357	0.0360317	0.0867074	0.0576081	0.104069	0.0683822	0	0.0478918	0.0986866	0.13002	0.117508	0.0720524	0.127446	0.0600943	0.123768
73	0.117766	0.115892	0.141473	0.224429	0.115735	0.193973	0.13859	0.149655	0.114659	0.0932378	0	0	0	0	0.232488	0	0.149212	0.276666	0.0896707	0.0756369	0	0.0885901	0.121253	0.154538	0.159909	0.165635	0.205665	0.259989	0.144479	0.219833	0.190304	0.142499	0	0.0884675	0.141313	0.0414644	0.159417	0.254016	0.280412	0.320538	0.00978645	0.061291	0.183611	0.135489	0.134377	0.111885	0.110676	0.148647	0.192567
74	0.0518987	0.0582103	0.042186	0.214386	0.0878662	0.160275	0.148113	0.0781434	0.037529	0	0.0361834	0.0289868	0	0.0105223	0.200214	0	0.0128932	0.182258	0.0767006	0	0.0288373	0.018907	0.0889059	0.0862885	0.138428	0.119176	0.0593782	0.0726874	0	0.194682	0.14598	0.0946102	0	0	0.105667	0.0362709	0.0645703	0	0.0358409	0.0220579	0	0	0.0533912	0.0894319	0.126495	0.0759947	0.164354	0.0706512	0.119259
75	0.108738	0.134463	0.0323897	0.274985	0.0946298	0.152324	0.0991928	0.138416	0.110068	0.0756188	0	0.0982118	0	0	0.294481	0	0.0689916	0.215263	0.0269398	0.0829895	0.0279989	0.0617894	0.142276	0.0639631	0.172109	0.166104	0.168112	0.156858	0.116782	0.235656	0.14353	0.249873	0	0.10117	0.189207	0.0387196	0.119306	0.102362	0.170475	0.124998	0	0	0.128394	0.0544625	0.166589	0.071029	0.104453	0.108017	0.200009
76	0.0873963	0.0841496	0.0184564	0.13034	0.12759	0.113973	0.132818	0.0557183	0.145136	0	0	0.0776222	0	0	0.100089	0	0.0128957	0.158476	0.0514648	0.0304419	0.14699	0.0548563	0.114408	0.0699861	0.0128773	0.062897	0.0575595	0.0462042	0.173524	0.091135	0.157703	0.115337	0	0.0578143	0.116768	0.027077	0.138641	0.0381292	0.0793886	0.0709322	0	0	0.0374992	0	0.0496854	0.068157	0.0801202	0.106485	0.0978018
77	0.145408	0.0601525	0.0363666	0.210911	0.122418	0.0873951	0.0496922	0.122979	0.0545784	0	0	0.0275173	0	0	0.12265	0	0.0882907	0.146616	0.100289	0.0290546	0	0.0486317	0.136392	0.0947647	0.209752	0.168333	0.0936019	0.113325	0.0741614	0.168193	0.0955882	0.107516	0.0635384	0.0709088	0.0724691	0.0260224	0.103963	0.0967242	0.0733843	0.0887559	0	0	0.186117	0.102283	0.0950662	0.151445	0.0692923	0.0877604	0.141877
78	0.146079	0.0404175	0.0491007	0.132342	0.0800461	0.122765	0.167526	0.122453	0.0441831	0.0372923	0	0.0177932	0	0	0.101246	0	0.0600743	0.169078	0.0634178	0.0457328	0	0.0367992	0.0525987	0.075915	0.1338	0.140525	0.121866	0.0970266	0.160933	0.130387	0.105298	0.130979	0.0444308	0.046253	0.0601609	0	0.101162	0.125146	0.1708	0.163261	0	0.0484572	0.108211	0.105261	0.0525851	0.0159437	0.102885	0.0339207	0.110039
79	0.10702	0.0580236	0	0.149791	0.103763	0.170575	0.0195152	0.188322	0.0322591	0	0	0	0	0	0.111313	0	0.0623857	0.0990566	0.0309483	0.113489	0	0.0491802	0.127375	0.108466	0.100689	0.0890154	0.223393	0.161316	0.0884008	0.157621	0.226309	0.155426	0	0.100981	0.0443624	0.02927	0.0923997	0.0323707	0.0609206	0.0572935	0	0	0.0872643	0.0975557	0.081416	0.0568103	0.123888	0.0771677	0.13098
80	0.0596929	0.0788387	0.0407134	0.0879232	0.0958914	0.0378429	0.0401167	0.0964706	0.129822	0	0	0	0	0.0764524	0.111367	0	0.0870148	0.0413658	0.0689211	0.0731066	0	0.0634501	0.0942833	0.158553	0.046955	0.0656498	0.124296	0.177099	0.139528	0.119341	0.0694911	0.0767141	0.0817821	0.123413	0.0182276	0	0.0927105	0.154323	0.295198	0.281024	0.128455	0.0832382	0.0825905	0.0613322	0.0520998	0.0623694	0.156772	0.120183	0.175061
81	0.0620432	0.0796588	0.0622119	0.151692	0.0882171	0.0512103	0	0.0294123	0.0325231	0.0787922	0	0.0166184	0	0	0.156601	0	0.14984	0.0140722	0.0279895	0.150584	0	0.0766204	0.110332	0.0712208	0.118632	0.045625	0.0517455	0.0807535	0.079381	0.130381	0.130511	0.0574488	0	0.0463537	0.0734738	0.0128668	0.0915845	0.119359	0.0974755	0.123432	0	0.0161534	0.0940059	0.0514523	0.106171	0.0711103	0.10301	0.0556452	0.145606
82	0.0767584	0.162202	0	0.149386	0.0666	0.0374186	0.156546	0.0668095	0.0571634	0.108233	0	0	0	0	0.0695352	0	0.0412508	0.0222445	0	0.199773	0	0.0272373	0.0453125	0	0.0618396	0.0550395	0.105928	0.0823777	0.163184	0.137266	0.0885218	0.0950353	0.075556	0.0450472	0.0980141	0	0.0348783	0.10561	0.172247	0.114196	0	0.0381832	0.054644	0.040268	0.0649585	0.0132476	0.117306	0.0479598	0.109097
83	0.070617	0.25217	0	0.189922	0.12171	0.125801	0.0640283	0.158796	0.16577	0.0854027	0.156598	0.0869462	0	0	0.144398	0	0.0371796	0	0.0409217	0.0709213	0.127301	0.0635226	0.0510283	0.0241151	0.106008	0.136172	0.0846942	0.0685205	0.135262	0.118046	0.0939299	0.165538	0.0163669	0.162463	0.222822	0	0.048832	0.0817012	0.129587	0.100212	0.0222307	0	0.0922864	0.0480854	0.148399	0.068501	0.118144	0.0368068	0.19265
84	0.140767	0.0913165	0.0601942	0.146641	0.182208	0.0601793	0.160056	0.0841522	0.0859405	0.095064	0	0.0788982	0	0	0.136443	0	0.107015	0.0302801	0.0898874	0.052207	0.0265833	0.0549378	0.167104	0.0918252	0.151235	0.205178	0.0892805	0.117152	0.159034	0.158162	0.107428	0.0905121	0	0.0493182	0.124969	0	0.107874	0.176756	0.210179	0.191031	0	0.0584007	0.130571	0.0526193	0.155442	0.108051	0.1938	0.116255	0.195605
85	0.176392	0.0524057	0.0134632	0.135947	0.149842	0.0767139	0.0779784	0.102836	0.0573299	0.018374	0	0.0270541	0	0.0181489	0.145625	0	0.0970025	0.0254387	0.058081	0.0542312	0.103722	0.065429	0.108116	0.162303	0.159613	0.0953272	0.0676724	0.0516187	0.137002	0.108191	0.136009	0.058629	0.0604599	0.0471188	0.0813524	0	0.116086	0.0640333	0.0842311	0.0636431	0	0.0124346	0.186156	0.104802	0.144348	0.0773876	0.101684	0.098149	0.174111
86	0.106996	0.160794	0.023568	0.146718	0.0851623	0.0405324	0.19311	0	0.160432	0	0	0.0804864	0	0.0791659	0.0210597	0	0.0561012	0	0.0579603	0.127314	0.10837	0.0260323	0.13591	0.0271007	0.0562815	0.0836092	0.0483956	0	0.0761837	0.148055	0.108948	0.0591834	0.211569	0	0.13502	0	0.0519448	0.0684794	0.0533694	0.0423312	0	0.024783	0	0	0	0	0.147156	0.0716803	0.127566
87	0.060997	0.132915	0.0621192	0.131479	0.174689	0.109797	0	0.0902592	0.0988947	0	0	0	0	0	0.167835	0	0.240198	0.0299611	0.103696	0.0450502	0	0.122049	0.111896	0.109153	0.119204	0.119084	0.117722	0.268329	0.147841	0.203001	0.136196	0.135366	0	0.0814318	0.152846	0.0229278	0.206181	0.177653	0.161095	0.195875	0	0.046859	0.132165	0.0971769	0.1035	0.151268	0.0605737	0.098841	0.134051
88	0.0591543	0.0971898	0.135399	0.137727	0.184417	0.133356	0	0.115581	0.0763288	0	0	0	0	0	0.226954	0	0.128616	0.0298331	0.0319737	0.174822	0	0.0901648	0.0578659	0.103538	0.22487	0.0951926	0.208993	0.204166	0.172539	0.191634	0.143292	0.223874	0.165471	0.157496	0.181173	0.0283044	0.119305	0.166131	0.242389	0.179568	0.0183626	0	0.16123	0.0734958	0.103905	0.0932961	0.175506	0.0567246	0.19117
89	0.0523708	0.0552075	0.0145722	0.120075	0.0615185	0.0407966	0	0.0441278	0.0518899	0	0	0	0	0	0.124894	0	0.0532597	0.0543765	0.0299303	0.134095	0	0.0562981	0.0692642	0.0575525	0.0916194	0.124837	0.087123	0.122153	0.103625	0.104953	0.0911467	0.0970694	0.0198586	0.0423774	0	0.039684	0.0682786	0.0603314	0.164406	0.13338	0.0494973	0.059212	0.083033	0.100457	0.0989038	0.0793422	0.0725919	0.0729664	0.0774707
90	0.163028	0.216266	0.111824	0.244017	0.158589	0.247117	0	0.0920921	0.0623048	0.02153	0	0	0	0	0.352263	0	0.128046	0.0385977	0.0994955	0.200959	0	0.154301	0.112464	0.123439	0.128795	0.139131	0.238562	0.18349	0.161289	0.252942	0.180368	0.30522	0	0.0863362	0.0872501	0.0397345	0.152134	0.163541	0.21306	0.168579	0.0242199	0	0.17813	0.135669	0.162331	0.129143	0.168911	0.138258	0.227023
91	0.111738	0.0524391	0	0.156339	0.0447663	0.0565111	0	0.0947536	0.0448879	0	0	0	0	0	0.0828105	0	0.0739889	0.0254719	0.0255815	0.0380292	0	0.0591414	0.0622038	0.0720931	0.0844114	0.03991	0.052793	0.0848437	0.0741635	0.141312	0.0857434	0.0828968	0	0.0410967	0.0208859	0.0120765	0.0791323	0.085455	0.0674226	0.0598018	0	0	0.0950681	0.0485655	0.0777616	0.124976	0.0553839	0.0751376	0.0709518
92	0.130212	0.0314968	0.0702878	0.132179	0.0926351	0.11227	0.022022	0.0448082	0	0	0	0.0179785	0	0	0.131554	0	0.0264759	0.035228	0.0242789	0.0488437	0	0.0406808	0.0677292	0.0975344	0.164705	0.0970859	0.0512465	0.0695907	0.0249717	0.152428	0.103686	0.122538	0	0	0.0591373	0.0395516	0.0573879	0.0515525	0.0759394	0.0426241	0	0	0.0512318	0.0906805	0.103473	0.025911	0.171705	0.0818745	0.106972
93	0.130224	0.0465523	0.0225578	0.0549869	0.0711184	0.0933528	0.0680601	0.045411	0.0386582	0.0852799	0	0.039669	0	0	0.127755	0	0.0595874	0.126245	0.055056	0.0898447	0.0240686	0.0451175	0.107394	0.0978525	0.0387925	0.0826465	0.0772626	0.0692168	0.060615	0.10747	0.0972132	0.144284	0	0.0342407	0.0549091	0	0.0428184	0.0946107	0.125201	0.145097	0	0.0515438	0.0682475	0.0935643	0.0851434	0.0615696	0.0995962	0.0799206	0.1315
94	0.0453437	0.0636034	0.0170094	0.177729	0.0472095	0.0613505	0.0612323	0.0400786	0.0589511	0	0	0	0	0.0513581	0.120859	0	0.130913	0.0260326	0.0845949	0.0708803	0	0.0424314	0.0677793	0.0759596	0.211571	0.121141	0.0795216	0.077033	0.0987912	0.225289	0.0939944	0.0891901	0.0628201	0.0203963	0.0484588	0.0147807	0.0948908	0.0544863	0.0589909	0.0565557	0	0	0.131695	0.0917406	0.0622358	0.0638979	0.0797892	0.113782	0.187231
95	0.0723536	0.10717	0.0577343	0.210758	0.199858	0.101362	0.0157262	0.0901092	0.0956581	0	0.0117045	0	0	0	0.177364	0	0.115847	0.0361076	0.0469906	0.0867548	0.0235066	0.0797679	0.0894552	0.102552	0.091865	0.0793086	0.109653	0.106029	0.122978	0.23591	0.174493	0.175085	0	0.0593455	0.0965458	0.0219534	0.102796	0.0832343	0.108921	0.0739141	0	0	0.107594	0.0495421	0.105754	0.0977204	0.121035	0.104235	0.127931
96	0	0.145653	0.0447446	0.14717	0.0285084	0.117129	0	0.0945764	0.0634394	0	0	0	0	0	0.10535	0	0.0377234	0.0571382	0.0297265	0.127105	0	0.0534081	0.0603012	0.0833642	0.108403	0.111155	0.135341	0.305319	0.0907508	0.11319	0.111605	0.0983271	0.102951	0.102074	0	0.031105	0.131697	0.120077	0.140557	0.194204	0.0274548	0.0426806	0.0846482	0.118351	0.127148	0.115964	0.183592	0.0886726	0.0933977
97	0.060382	0.108784	0.0906084	0.190945	0.0735842	0.161284	0	0.0960358	0.0664202	0	0	0.0193793	0	0	0.211879	0	0.0532872	0.0606699	0.0533965	0.0993105	0.0216452	0.0912186	0.096229	0.166699	0.0975161	0.101866	0.154259	0.205974	0.0947337	0.15177	0.115803	0.163701	0.0529726	0.166657	0.0720984	0.03829	0.0907709	0.182501	0.17109	0.164571	0.018136	0	0.0919977	0.153497	0.124376	0.0826131	0.152412	0.0415155	0.110008
98	0.0114509	0.235287	0	0.177113	0	0	0	0.0949973	0.101704	0	0	0	0	0	0.0924482	0	0.0653038	0	0	0.12325	0	0.0347412	0.0129922	0	0.130991	0	0.1422	0.128034	0.0982577	0.133099	0.072147	0.0803028	0.104433	0.173186	0	0	0.0613002	0.10352	0.134918	0.0985081	0.0181149	0	0.0765763	0	0	0.0435804	0.214529	0.0253118	0.0773497
99	0.0585468	0.0727988	0.024872	0.0949816	0.112453	0.0742721	0	0.0523964	0.0884935	0	0	0	0	0.0614828	0.0809652	0	0.077455	0.0406828	0.0853652	0.0646587	0	0.0272517	0.0676833	0.0558577	0.181015	0.0392246	0.0394556	0.057106	0.0333355	0.0959257	0.0844996	0.0876114	0.0827106	0.0734158	0.0577202	0.0208422	0.0593543	0.0424933	0.0385933	0.061726	0	0	0.126037	0.0587071	0.0751849	0.0729919	0.192483	0.088089	0.14723
100	0.0722399	0.0505657	0.0494559	0.152169	0.069535	0.111801	0.060605	0.0377483	0.00876869	0.015464	0	0.015456	0	0	0.121549	0	0.0936319	0.0303634	0.0803452	0.0517468	0	0.0557054	0.0876616	0.0907883	0.127986	0.139038	0.154812	0.164889	0.0928106	0.105352	0.110339	0.118797	0.0242467	0.0703966	0	0.0339681	0.100648	0.168598	0.089113	0.194085	0.0219243	0.0511255	0.112172	0.127438	0.134469	0.104235	0.0815647	0.117001	0.102365
101	0.15998	0.160106	0.0450612	0.165289	0.171232	0.113871	0.0768442	0.0627207	0.0238495	0.0575218	0	0.0297694	0	0	0.133051	0	0.0898044	0.0323141	0.0886696	0.0829715	0	0.06619	0.0723169	0.109723	0.0498709	0.208171	0.0664812	0.129616	0.0908966	0.120115	0.1006	0.134827	0	0.0110198	0.0367526	0.0316993	0.0906888	0.102844	0.108687	0.145931	0	0.0648768	0.0794829	0.121664	0.143518	0.069288	0.126971	0.101905	0.0930751
102	0.0282686	0.112886	0	0.160774	0.0613409	0.088764	0	0.0691433	0.0486654	0.022775	0	0	0	0	0.114181	0	0.0827887	0.013107	0.0348328	0.094159	0	0.0522285	0.0714212	0.0432408	0.0488262	0.0216603	0.133539	0.077745	0.0925987	0.125053	0.118725	0.129854	0	0.0828045	0	0.0242446	0.096082	0.0540626	0.061911	0.0428375	0	0	0.0850497	0.0630124	0.0709805	0.217619	0.0835376	0.100134	0.100387
103	0.093722	0.141286	0.0436839	0.245946	0.0865094	0.114579	0.0620653	0.0596034	0	0	0	0	0	0	0.0928297	0	0.0580026	0.0362376	0.0391795	0	0	0.0559398	0.0590744	0.0856414	0.193473	0.0992821	0.0741464	0.0536491	0.0917124	0.193029	0.121416	0.0890349	0	0.131911	0.0271199	0.0204494	0.0954759	0.0291966	0.0446147	0.0744886	0	0	0.115483	0.120655	0.111733	0.102429	0.0970657	0.0956621	0.0990367
104	0.0553658	0.0808842	0.080448	0.163135	0.160009	0.121036	0.033276	0.098741	0.105115	0	0.0359142	0	0	0.0186469	0.201639	0	0.154339	0.023159	0.0737646	0.0444581	0.0250996	0.0836475	0.0903684	0.150726	0.216311	0.141104	0.0984659	0.124592	0.112271	0.169698	0.109509	0.131475	0.0385032	0.130552	0.12823	0.0163843	0.0949094	0.0670029	0.127558	0.0839731	0	0	0.13998	0.0592395	0.116375	0.071407	0.0778828	0.100842	0.183732
105	0.126296	0.055829	0.0135518	0.145314	0.109969	0.099549	0.0337894	0.0541641	0	0	0	0.0618728	0	0	0.112763	0	0	0.0238703	0.101996	0.0358173	0	0.0329992	0.0711989	0.0969996	0.177778	0.0899041	0.0407818	0.0573782	0.0254166	0.106926	0.0919538	0.113747	0	0	0.0610037	0.0219959	0.053015	0	0	0	0	0	0.127899	0.0999869	0.137588	0.132499	0.0892687	0.0468748	0.0978657
106	0.0558379	0.122687	0.0269133	0.162439	0.111275	0.0740614	0.0697833	0.110909	0.119163	0	0	0	0	0	0.121248	0	0.13127	0.00985016	0.0456089	0.0946612	0.0303658	0.0299951	0.136642	0.087122	0.228051	0.0950418	0.172037	0.120484	0.0819341	0.17365	0.112368	0.126396	0.0437215	0.111936	0.0319409	0.0195098	0.115458	0.108826	0.103713	0.129441	0.0150339	0	0.119635	0.124672	0.0811363	0.0834206	0.184979	0.119508	0.177701
107	0.0819048	0.164737	0.0169729	0.204202	0.0814958	0.0297402	0.0510385	0.0365643	0.079133	0	0	0	0	0	0.0589673	0	0.156447	0	0.0674403	0.0226703	0	0.0346508	0.0607969	0.06353	0.163341	0.0900356	0.123919	0.0338537	0.102363	0.134953	0.0599501	0.118326	0.0639751	0	0.0457752	0	0.091439	0.0207868	0.0323232	0.031726	0	0.0179024	0.146876	0.0686234	0.068972	0.0804407	0.0226448	0.0936467	0.115027
108	0.118153	0.125415	0.0113762	0.136354	0.0667114	0.0426941	0.0472221	0.0934974	0.0918926	0	0.0153085	0	0	0	0.140636	0	0.172859	0	0.0633588	0.0474086	0.136388	0.0500188	0.0886977	0.152562	0.091412	0.0493401	0.109125	0.0706481	0.139324	0.13112	0.113111	0.110091	0.0305487	0.0674	0.0617058	0.0206394	0.0850249	0.0790318	0.0750732	0.0650346	0	0	0.105753	0.0380048	0.163533	0.0708279	0.106954	0.104409	0.119457
109	0.186513	0.126749	0.0298769	0.207898	0.121903	0.0953979	0.0442176	0.114243	0.0543338	0.0205099	0.0144989	0.070368	0	0	0.153984	0	0.0884924	0.0345106	0.144185	0.0765703	0.0317062	0.0558976	0.155494	0.115206	0.0929075	0.122723	0.0949139	0.101503	0.105261	0.157174	0.162225	0.16052	0.0277014	0.0582977	0.0467062	0.0386198	0.129839	0.073324	0.066628	0.0667523	0	0	0.15805	0.0989728	0.149957	0.172262	0.0802871	0.149467	0.137839
110	0.0786833	0.151185	0.0331723	0.106893	0.0695508	0.0536926	0.0346941	0.0962477	0.215485	0	0.10736	0	0	0.101718	0.0844555	0	0.104756	0	0.0924061	0.0303245	0.093232	0.0336726	0.0901249	0.0807173	0.097504	0.101809	0.0547979	0.0572727	0.0375109	0.107952	0.0705089	0.0797497	0.122808	0	0	0.0158709	0.0986822	0.0403212	0.0381842	0.0536645	0	0	0.0722126	0.0641287	0.101456	0.0842858	0.160678	0.175196	0.174944
111	0.112162	0.0943052	0	0.129475	0.0742978	0.0637584	0	0.106283	0.0695617	0	0	0	0	0	0.116017	0	0.119106	0.050039	0.0717604	0.0499669	0.0192738	0.051762	0.156734	0.102117	0.111233	0.0727886	0.102033	0.109287	0.0915115	0.120504	0.127768	0.117773	0.0414068	0.0474865	0.0586867	0.021613	0.110046	0.0781214	0.0599784	0.0701673	0	0.0196136	0.0969359	0.0597107	0.119619	0.0901751	0.0911386	0.0756949	0.11454
112	0.17027	0.065049	0.0317643	0.0914164	0.11101	0.0821585	0.0444231	0.0550221	0.0398085	0	0	0	0	0.0319797	0.0928306	0	0.0348074	0.016337	0.091978	0.0365131	0.0949462	0.0138914	0.0854278	0.115001	0.0593253	0.108542	0.084457	0.132939	0.0326812	0.10672	0.0990004	0.10443	0.0423081	0.0567445	0.0351519	0.0227248	0.143041	0.0429851	0.0716437	0.0979231	0	0.046906	0.0548503	0.0971375	0.114067	0.0637414	0.107143	0.0724278	0.141981
113	0.0642153	0.0899321	0.0294917	0.151696	0.0631571	0.0980331	0.145402	0.0822607	0.175566	0	0	0.058902	0	0.0474577	0.127394	0	0.0460202	0.0350545	0.0553969	0.0467221	0.109174	0.0329622	0.0888359	0.0703004	0.121309	0.0996543	0.0671171	0.099181	0.0713942	0.190217	0.165578	0.0896541	0.0375963	0.045214	0.105614	0.0233593	0.0748466	0.0802208	0.116029	0.109499	0	0	0.0972377	0.103039	0.0864108	0.054908	0.144336	0.0997595	0.181561
114	0.0781518	0.131159	0	0.211839	0.0639901	0.0496561	0.146342	0.0592421	0.0374833	0.0696488	0.0086863	0	0	0	0.109697	0	0.0597373	0	0.0281536	0.121222	0.034985	0.0359568	0.0669106	0.055051	0.119829	0.0501416	0.0298449	0.0260197	0.0452249	0.11863	0.106069	0.0768371	0	0.0295578	0.0393235	0.011824	0.0731691	0	0.0233374	0	0	0	0.0630198	0.0258105	0.0871202	0.0680593	0.0756002	0.0414472	0.100804
115	0.13616	0.0521582	0.0110356	0.162609	0.0845007	0.0310554	0.108147	0.0890641	0.0533129	0.0480628	0	0.0212734	0	0	0.118709	0	0.0355039	0.0297177	0.0310992	0.130824	0	0.0263002	0.088146	0.0601572	0.0955911	0.0867824	0.091135	0.0491771	0.0634307	0.0967951	0.132937	0.137653	0	0.0368728	0.0270449	0	0.0856477	0.0531314	0.0405536	0.039801	0	0.0209856	0.109277	0.0437607	0.0812629	0.0989764	0.0521611	0.0661588	0.117771
116	0.114227	0.120508	0.0639418	0.186099	0.16281	0.138097	0.0510844	0.105309	0.0998992	0.0528023	0.0145357	0.040864	0	0	0.183179	0	0.119348	0.0391927	0.0556531	0.102916	0.0376582	0.0805392	0.0882209	0.114185	0.202143	0.123468	0.10379	0.13627	0.11206	0.205824	0.176791	0.202413	0.0234237	0.071692	0.150097	0.0134967	0.0977222	0.100467	0.106627	0.101272	0	0	0.124098	0.0757858	0.158751	0.11007	0.124976	0.0869199	0.195729
117	0.0977183	0.158955	0.0310039	0.195084	0.0703931	0.0928631	0	0.0943854	0.0807578	0	0.0209911	0	0	0	0.123473	0	0.0684859	0.0708115	0.0655011	0.0545168	0.0262317	0.0892734	0.0803761	0.10878	0.115995	0.102301	0.0759608	0.123322	0.0933312	0.140202	0.0577313	0.0727366	0.0369963	0.0265922	0	0.0155777	0.10183	0.097555	0.135914	0.114898	0.0219185	0.0199063	0.127034	0.0652991	0.0885509	0.0944069	0.0696763	0.0513206	0.117912
118	0.0414821	0.136362	0.0736951	0.150424	0.0646018	0.139424	0.0213829	0.0689918	0.0618458	0.0970284	0	0.11366	0	0	0.136237	0	0.0743412	0.042961	0.0762421	0.0414189	0	0.0478358	0.0892556	0.0672318	0.0748296	0.0828108	0.092126	0.055573	0.0280095	0.126424	0.0892083	0.0916899	0.0352258	0.0681968	0.151636	0.039959	0.0441948	0.054396	0.0662838	0.0463975	0	0	0.0721836	0.103131	0.194687	0.140557	0.0745769	0.0679771	0.169699
119	0.0739116	0.0847367	0	0.222893	0.144257	0.187327	0.1827	0.073138	0.0765671	0	0	0.0270782	0	0	0.0940941	0	0.0230013	0.0531106	0.027181	0.0890368	0.0438655	0.042212	0.0549126	0.100075	0.207307	0.121522	0.0232431	0.0665719	0.0526896	0.169316	0.109595	0.0980167	0.0853315	0.0710644	0.105395	0.0288765	0.0870887	0.0294685	0.113128	0.081982	0.0193065	0.0209783	0.211012	0.0926603	0.139567	0.0713379	0.193687	0.0962875	0.0955242
120	0.0603754	0.0971941	0	0.135039	0.0434496	0.0458025	0	0.0525031	0.0469466	0	0.0300966	0	0	0	0.0824468	0	0.0746128	0	0	0.0222149	0.038932	0.0247643	0.0545776	0.0590808	0.0728805	0.0558888	0.0737781	0.06663	0.0320293	0.108184	0.100953	0.0632188	0	0.0702677	0.0397235	0	0.0798325	0.0244461	0.0271829	0.0356253	0	0	0.0610813	0.0836536	0.0985541	0.0772024	0.100314	0.0764913	0.0767905
121	0.061942	0.128598	0	0.173536	0.0664781	0.098669	0	0.0505611	0	0	0.0342073	0	0	0	0.103507	0	0	0.0140691	0.0529221	0.0197438	0	0.0235539	0.0766148	0.0688761	0.0601809	0.112388	0.075957	0.086895	0.0101568	0.0872651	0.0615533	0.165135	0	0	0.0486994	0.0199477	0.107632	0	0	0.0190236	0	0	0	0.0942947	0.0869858	0.0532293	0.108032	0.0564949	0.0768962
122	0.0672136	0.064227	0.106074	0.260711	0.224576	0.166651	0.0995114	0.0625523	0.0431675	0	0	0	0	0	0.12515	0	0.0920956	0.0822247	0.0817999	0	0	0.0893111	0.0646374	0.121504	0.240743	0.227876	0.0734843	0.114623	0.108226	0.2787	0.0997356	0.100712	0	0.0371183	0.0680535	0.0481797	0.105971	0.102034	0.214923	0.156414	0	0.0551802	0.110294	0.106979	0.129512	0.0766643	0.141553	0.145656	0.166601
123	0.071464	0.0943258	0.10437	0.176521	0.0855488	0.137443	0	0.0826779	0	0.0233883	0	0	0	0	0.16199	0	0.137152	0.101354	0.0946488	0.0825133	0	0.0944284	0.0813447	0.111886	0.116928	0.127314	0.0963373	0.127244	0.0686405	0.126649	0.127499	0.0614152	0.177325	0.060341	0.0604438	0.0434085	0.113496	0.139774	0.148011	0.121735	0	0.0383301	0.104164	0.109307	0.0793135	0.0733652	0.140873	0.088696	0.109941
124	0.0335189	0.0886157	0.016191	0.134171	0.0561366	0.0982929	0	0.0428642	0.0407135	0	0	0	0	0	0.100251	0	0.0454366	0.0168217	0.0345492	0.0723315	0	0.0462253	0.0357457	0.033851	0.0491325	0.0542567	0.0362857	0.0473628	0.0452477	0.0943942	0.067305	0.0811506	0.0265978	0.0318618	0.0581349	0.0258638	0.040701	0.0403121	0.0539323	0.0342044	0	0	0.0850692	0.0883431	0.11096	0.0843967	0.0801171	0.0601454	0.0758547
125	0.102653	0.11962	0.0833025	0.133036	0.0744944	0.10426	0.052525	0.0959079	0.11956	0	0	0	0	0.0182937	0.17939	0	0.101345	0.0237835	0.0556029	0.0796808	0.0378504	0.061997	0.0587792	0.115737	0.172891	0.153811	0.128894	0.155767	0.0854807	0.141757	0.102816	0.132931	0.0401235	0.101829	0.056244	0.0208989	0.114059	0.169802	0.170937	0.171366	0.0104403	0.0411111	0.178848	0.0737889	0.109883	0.0980204	0.0919287	0.0912827	0.203091
126	0.0615365	0	0.107107	0.0799443	0.0557638	0.107961	0	0.0226713	0	0	0	0	0	0	0.111435	0	0.0218506	0.0216748	0.0576797	0.0487596	0	0.044251	0.0776896	0.0727024	0.0707041	0.0738478	0.0639909	0.0927298	0.0337294	0.0710604	0.0888786	0.0534599	0	0.038387	0.147971	0.0486652	0.0859722	0.244716	0.113383	0.17976	0.0563859	0.114729	0.0983148	0.0971985	0.083493	0.0662491	0.0316383	0.0744008	0.0691466
127	0.0820356	0.099041	0	0.108142	0.116442	0.0791266	0.0506819	0.0186214	0.0429293	0	0	0	0	0	0.101943	0	0.0582336	0	0.118494	0.1208	0	0.0181019	0.0491021	0.028054	0.0944363	0.137155	0.0624056	0.0646857	0.0586651	0.0618811	0.0980009	0.0586388	0	0	0.0482461	0.0122557	0.0715703	0.0620647	0.0969121	0.100972	0	0.0598043	0.0631533	0	0.0617007	0.0564105	0.0853923	0.063628	0.0624455
128	0.0483054	0.0309965	0.010875	0.0769759	0.0511621	0.0339876	0	0.029949	0.0967997	0	0	0.0225193	0	0.126346	0.0601327	0	0.0568562	0	0.0871695	0.0179877	0	0.0375736	0.0871759	0.0539366	0.0363829	0.0233671	0.0541279	0.0360982	0.0445847	0.0852228	0.112629	0.0788486	0.10393	0.0298845	0.0407045	0.0220845	0.0289187	0.0203372	0	0	0	0	0.0292115	0.059478	0.0805266	0.0285274	0.0956493	0.123514	0.126628
129	0.0185102	0.0533172	0	0.0264708	0.0262756	0.0479132	0.040227	0	0.0385759	0	0	0.0334548	0	0.0188164	0.0405598	0	0	0	0	0.115482	0.0261652	0.0314047	0.026394	0.0232357	0	0.051551	0.0715005	0.0334292	0	0	0.115683	0.0581321	0.240306	0.019435	0.0638614	0	0	0.0478048	0.0188544	0.0542458	0	0.029378	0	0	0.0283692	0	0.142214	0.0407003	0.0347261
130	0	0	0	0.0186392	0.0186888	0	0.050697	0	0	0	0	0	0	0	0.0441674	0	0	0	0	0.136705	0	0.0721414	0	0	0.116332	0.128517	0	0	0.0269522	0.097921	0.0427603	0	0.242699	0	0.0649133	0	0	0.0344661	0.029384	0.0252765	0	0	0.11204	0	0	0	0.12447	0	0.134674
131	0.0702863	0.0271868	0.0241242	0.0538599	0.0665226	0.063914	0	0	0	0	0	0	0	0	0.0595562	0	0.10439	0.0166126	0.0409687	0	0.0519489	0.0238065	0.0562292	0.0878725	0	0.0648105	0.0405364	0.136558	0	0.0850178	0.0715216	0.0655638	0	0	0.0304305	0.0170306	0.124867	0.0606156	0.032824	0.0703871	0	0.0427037	0.0276226	0.0706916	0.0774906	0.105225	0.066452	0.054185	0.0401668
132	0.12272	0.0281404	0	0	0.119936	0.0969261	0.153299	0	0.0857228	0	0	0.0528218	0	0	0.0513605	0	0	0	0	0	0.102716	0	0.0535211	0	0.0506726	0.176352	0	0	0.110663	0.0167249	0.0496019	0.0365237	0	0	0.118766	0	0	0.0538314	0.162939	0.104052	0	0.0747738	0.0497488	0	0	0.122687	0.120964	0	0.073761
133	0.0224976	0	0.0424588	0.0535112	0.0605233	0.0608671	0	0.0196417	0.0301862	0.0336743	0	0.0156102	0	0	0.0497258	0	0.075945	0.0478062	0.0220003	0	0	0.0232801	0.115369	0.0748092	0.0377768	0.0242667	0.0246425	0.0385108	0.0675062	0.0593478	0.051157	0.0224117	0	0	0.0490109	0	0.0574193	0.0428636	0.0770427	0.0709523	0	0	0.0936155	0.0412561	0.0833739	0.0659829	0.025211	0.0726595	0.107318
134	0.0648932	0.264496	0	0.099961	0.108325	0.0318415	0.173541	0.120666	0.331083	0	0.206658	0.102187	0	0.0213383	0.0964176	0	0.0406052	0.0319825	0	0.116299	0.339814	0.0422167	0.0560857	0.0304797	0.203829	0.0677522	0.0493955	0.0430355	0.0465589	0.106891	0.164289	0.0772654	0.167911	0.0620594	0.164665	0	0.0523069	0.0485546	0.0921299	0.0506846	0	0	0.123	0	0	0.0402209	0.160321	0.0202918	0.200994
135	0.123108	0.0228576	0	0.0979416	0.0592237	0.0358765	0.0348435	0.0618977	0.025134	0	0	0	0	0.0315254	0.11114	0	0.054856	0	0.0521953	0.0278767	0	0.0395623	0.0871205	0.0353081	0.103636	0.125144	0	0	0.0459096	0.0613046	0.0242692	0.0540986	0.0335517	0	0	0	0.0528213	0	0	0	0	0	0.0647098	0.0122617	0.0180877	0	0.0428269	0.04109	0.0825551
136	0.0418077	0	0.0193237	0.0740057	0.0347372	0.0185634	0.00426978	0	0	0.0256493	0	0	0	0	0.0808814	0	0.0144154	0	0.0494322	0.148087	0	0.0246595	0.0530858	0	0.0584794	0.121343	0.101359	0.0322529	0	0.0401519	0.033549	0.128328	0.0339698	0	0	0.0285457	0.0476448	0.0744717	0	0.0476303	0.110251	0.0596695	0.0252048	0.0902199	0.0226237	0.024786	0.0306282	0.0435728	0.0735979
137	0.106602	0.0448513	0.0135394	0.12363	0.0619004	0.0404837	0.131707	0.0272784	0	0	0	0.00411738	0	0	0.107302	0	0	0	0.0365188	0.1019	0	0.0126397	0.0777988	0	0.0629994	0.0746841	0.0320272	0.0186564	0	0.0526402	0.048854	0.125087	0.110679	0.0849469	0.0835394	0	0.0242496	0	0	0	0	0	0.0290385	0.0239411	0.0376525	0.0507849	0.15131	0.0550152	0.0616356
138	0.0452601	0.163735	0	0.143653	0.199745	0	0.0968467	0.101715	0.105653	0.0397323	0.0241844	0.0468586	0	0	0.139531	0	0.0614988	0	0.0627981	0.149556	0.032626	0.0596766	0.0636441	0.0209366	0.0883987	0.145037	0.1118	0.0758785	0.164734	0.0953388	0.116091	0.107623	0.18642	0.103274	0.0710041	0	0.0896998	0.128426	0.247032	0.177769	0	0.0701356	0.123337	0	0.0434957	0.0685963	0.229261	0.0654278	0.167235
139	0.0583084	0.0548443	0	0.0902295	0.0737972	0.0546804	0.0161623	0.129234	0.0541301	0	0.0660634	0	0	0	0.103124	0	0	0.0463767	0	0.0762789	0.0683235	0.0611332	0.211002	0.0535362	0.0423795	0.120183	0.134577	0.0281063	0.0978552	0.0762026	0.0597131	0.0965565	0	0.15127	0.0305042	0.0322926	0.0754355	0.0212427	0	0.0255522	0	0	0.0408707	0.10865	0.0629521	0.119493	0.0274252	0.130297	0.129494
140	0.0759964	0.0408451	0.0279602	0.129649	0.117069	0.0600466	0	0.062384	0.0514096	0	0	0	0	0	0.0882235	0	0.092412	0.0380304	0.046953	0.0462674	0	0.0787141	0.171348	0.0825446	0.0532063	0.0701825	0.0552121	0.0990342	0.147218	0.128209	0.0783887	0.0710213	0.0159911	0.0343828	0.0648585	0	0.105412	0.0697253	0.0744082	0.045922	0	0	0.103274	0	0.089527	0.067324	0.0692265	0.0524834	0.108407
141	0.195021	0.108529	0	0.123901	0.0609029	0.0371537	0.0812327	0.0202019	0	0.0494828	0	0.0788307	0	0	0.156149	0	0	0	0.0769148	0.161259	0	0	0.0962558	0	0.0291685	0.123116	0	0.0375174	0.0682804	0.106743	0.112511	0.144324	0.135977	0.03344	0.125961	0	0.0434961	0	0.0283487	0	0.0496239	0	0	0.0795495	0	0.0526867	0.163808	0.0218848	0.0822218
142	0.102816	0.111793	0.0227082	0.174071	0.271858	0.0950412	0.0791592	0.133437	0.125171	0.0193773	0	0.0221071	0	0	0.152511	0	0.0737726	0.069589	0.0663404	0.159913	0	0.0441476	0.201855	0.0780983	0.117917	0.184578	0.0817898	0.0932909	0.220648	0.254679	0.142007	0.109823	0.0495089	0.0559442	0.1414	0.0313605	0.12986	0.100028	0.244321	0.161147	0	0.0722163	0.118993	0.02157	0.0697804	0.079513	0.187466	0.0889901	0.205434
143	0.147528	0.178167	0.0272763	0.126967	0.0883572	0.0634813	0.11179	0.0319309	0.128615	0.0243358	0	0.101357	0	0	0.165732	0	0.0358619	0	0.0461883	0	0.229733	0.0319309	0.164311	0.149932	0.126469	0.0539945	0.0848956	0.045401	0.0785488	0.137238	0.172589	0.0460352	0	0.056728	0.256852	0	0.0405166	0	0.0397642	0	0	0	0.0520241	0	0.127171	0.039502	0.0200979	0.0697148	0.102418
144	0.0660464	0.160673	0	0.118352	0.053425	0.0528596	0.105309	0	0.0488207	0.0722301	0	0.0400283	0	0.0891132	0.127739	0	0	0.0297494	0.0353965	0.192621	0	0	0.0972513	0	0.0258299	0.114556	0	0.0862644	0.0644153	0.071942	0.107964	0	0.111424	0	0.120548	0	0	0	0.0976342	0.0514631	0.0879699	0	0	0.105744	0	0.0888294	0.0759217	0.0835156	0.0795821
145	0.0801881	0.146804	0	0.155079	0.190271	0.0430222	0.0952478	0.10677	0.115415	0	0	0	0	0	0.1718	0	0.0990532	0	0.0283103	0.102824	0	0.0580561	0.163501	0.0315804	0.103998	0.108082	0.150393	0.156633	0.277494	0.198383	0.126837	0.1846	0	0.103244	0.11476	0.0165648	0.0874475	0.178172	0.348294	0.24185	0.0290235	0.0768988	0.0928488	0	0.02296	0.0782183	0.201269	0.0459049	0.125982
146	0.225518	0.140715	0.0132593	0.167183	0.148633	0.0490539	0.331796	0.106642	0.259963	0.0567301	0.138233	0.0594433	0	0.0589345	0.180703	0	0	0.107535	0.0600548	0.10263	0.258944	0.0260737	0.152228	0.011695	0.140126	0.136427	0	0	0.0823679	0.139447	0.139598	0.135391	0.100139	0	0.128304	0	0.10305	0.0603294	0.18484	0.15643	0	0.0857461	0.0724544	0.0260054	0	0	0.161982	0.112769	0.239271
147	0	0.252739	0	0.0979577	0.0618397	0	0.0442431	0.201118	0.301326	0	0.3333	0	0	0	0.0847376	0	0.0405714	0	0	0.0482653	0.248123	0.0396373	0	0.0346296	0.0514652	0.0462281	0.137118	0.122493	0.065341	0.0864924	0.079006	0.117939	0.0123322	0.0837099	0.0560276	0	0.0367395	0.0886626	0.134836	0.0925662	0	0	0.0501478	0	0.029502	0.0411727	0.0532695	0	0.080524
148	0.151426	0.119241	0.107108	0.26195	0.165055	0.266078	0.103853	0.199761	0.0760033	0	0	0	0	0	0.25091	0	0.072211	0.113735	0.0628313	0.12244	0	0.0851746	0.146704	0.157332	0.220336	0.160627	0.179123	0.184651	0.112741	0.22254	0.190843	0.222387	0.0596302	0.0849459	0.0526309	0.0596397	0.190119	0.117304	0.182152	0.137348	0	0	0.167131	0.156376	0.203384	0.120441	0.247609	0.155339	0.226155
149	0	0.0817067	0	0.165324	0	0.110238	0.250508	0.0228151	0	0	0	0	0	0	0.0713819	0	0	0	0.020812	0.0368054	0	0	0	0	0.0725763	0.183284	0	0	0	0.0347454	0	0.0392035	0	0	0	0.0192385	0	0	0	0	0	0	0.0296964	0.0704073	0.0714594	0.0246625	0.0385428	0	0.0200212
150	0.104397	0.195996	0.089851	0.112559	0.196738	0.0841372	0.102181	0.25005	0.237579	0	0.33706	0	0	0	0.117058	0	0.0473584	0	0.0189004	0.0556805	0.234965	0.0895972	0.0713308	0.0352737	0.0635359	0.161161	0.14062	0.134789	0.165855	0.107422	0.0759874	0.108066	0	0.0789592	0.0641086	0	0.106285	0.210485	0.37789	0.258519	0	0.123487	0.0873007	0	0.0534832	0.114051	0.155804	0.0396067	0.126928
151	0.11002	0.0976464	0	0.120559	0.0734378	0.146562	0.139258	0.0706795	0	0	0	0	0	0	0.126593	0	0	0	0.0471058	0.0725424	0	0.0222495	0.0480657	0.0350293	0.0149087	0.206132	0.128772	0.0280917	0.0984224	0.0439602	0.102689	0.122243	0	0.090146	0	0.040695	0.0969191	0	0.0821899	0.0426887	0	0.0830762	0.047186	0.148631	0.131846	0.066417	0.146809	0.0713832	0.103363
152	0.130937	0.0706027	0.0302827	0.140802	0.0936184	0.0580426	0	0.0784854	0.113543	0.0217803	0	0	0	0	0.13324	0	0.139172	0.019637	0.0745693	0.174638	0	0.067399	0.111952	0.090031	0.10471	0.119909	0.0696625	0.100166	0.122923	0.130899	0.100468	0.0857727	0.130507	0.0333296	0.0625368	0.0206741	0.124314	0.0705232	0.0775705	0.0660832	0	0.0400033	0.112613	0.0518074	0.0992449	0.0421159	0.147881	0.078011	0.123269
153	0	0	0	0	0	0	0	0	0	0	0	0	0	0	0	0	0	0	0	0.126448	0	0	0	0	0	0.0410876	0	0	0	0.116982	0.023595	0	0	0	0	0	0	0	0	0	0	0.0680459	0.0472966	0	0	0	0	0	0
154	0.00513526	0.0370976	0.0563505	0.0479185	0	0.0416119	0	0.0201983	0.0173113	0	0	0	0	0	0.0416869	0	0.0297216	0	0.0250784	0.0440496	0	0.0584264	0.0110439	0.0510077	0.0349551	0.0548534	0.250279	0.0602131	0.109347	0.0367256	0.0195159	0.199628	0	0.212747	0	0	0.0501601	0.0390522	0.0703719	0.0304049	0	0	0.044479	0.118216	0.0555696	0.0223986	0.0448558	0	0.116472
155	0.0919914	0.105384	0	0.11182	0.110763	0.0404059	0.069586	0.179668	0.101042	0	0	0	0	0	0.196165	0	0.120394	0.0407151	0.0801301	0.104617	0	0.136907	0.0914014	0.0399706	0.0408275	0.0547195	0.386155	0.135128	0.207365	0.137776	0.150477	0.292516	0	0.193061	0.0470699	0	0.182059	0.126579	0.211753	0.141555	0	0.0285855	0.123459	0.122153	0.0817717	0.0656791	0.106263	0.0935401	0.193847
156	0.0685009	0.0594772	0.0208467	0.150631	0.140621	0.0275355	0.16694	0.0602962	0.0661704	0	0	0	0	0	0.0820059	0	0.0516793	0	0.0165462	0.108183	0	0.025762	0.066562	0.0693219	0.0275008	0.139595	0.0766376	0.0678825	0.129537	0.0896308	0.0975428	0.0600017	0	0.0251364	0.025085	0	0.0415094	0.107071	0.195455	0.132539	0	0.0698656	0.0552134	0	0.0415832	0.0522438	0.130877	0.0343293	0.0569311
157	0.0377616	0.0485108	0.162149	0.175981	0.156198	0.14599	0	0.0719382	0.0266039	0	0	0	0	0	0.211092	0	0.120265	0.0507652	0.0531438	0.0515254	0	0.107188	0.0873345	0.123942	0.114095	0.10927	0.0883224	0.134444	0.0697795	0.159644	0.0841163	0.0504987	0	0.0272634	0.0772777	0.0525719	0.12048	0.149425	0.172315	0.146229	0	0.0275897	0.12356	0.0687596	0.0908252	0.132438	0.0477795	0.0915378	0.111197
158	0.107333	0	0.0303194	0.0876512	0.105047	0.0552226	0.0359053	0.0378321	0	0.0411797	0	0.0758286	0	0	0.138859	0	0.0320592	0.0917115	0.137427	0.0675487	0	0.0530913	0.151648	0.0445678	0	0.0630996	0.0605863	0	0.0534919	0.0494878	0.0747893	0.0787173	0.0873158	0.0364448	0.0366385	0.0200348	0.0572314	0.0660506	0.0881418	0.14011	0	0.031023	0.0168743	0.0539262	0.0595383	0.021533	0.0836332	0.144879	0.109951
159	0.0693819	0.0680302	0.0120323	0.107153	0.0131093	0.0365278	0.15472	0.0209475	0.115429	0.0315147	0	0.0895279	0	0	0.0895178	0	0.0528683	0.0261812	0.0381356	0.0951663	0.108984	0.0403649	0.0460764	0.033733	0.103794	0.0429962	0	0.0263202	0.0299072	0.0903178	0.147495	0.0381076	0.0370104	0.050561	0.0887426	0	0.0470005	0.0348782	0.0369139	0.0341888	0.0555695	0.0278097	0.0277609	0.0135429	0.0659416	0.0208552	0.0867206	0.0617662	0.0624767
160	0	0	0.124286	0.0273494	0	0.107805	0	0	0	0	0	0	0	0.0309935	0.0685285	0	0.139896	0	0.0444723	0	0	0.0510268	0.0927245	0.0425044	0.144623	0.0943426	0.0588263	0.201342	0.0357169	0.056152	0	0	0	0.0699645	0.0659084	0.0431719	0.225027	0.347295	0.0940774	0.247047	0.160739	0.147787	0.0666167	0.114723	0.0549137	0.0799315	0.103556	0.105062	0.0303235
161	0.0192141	0.0580968	0.0821219	0.0873558	0.0155915	0.059837	0.0371554	0.0947166	0.0583765	0	0	0	0	0	0.0978039	0	0.106568	0.0403557	0	0.0351346	0	0.106135	0.0299438	0.0483496	0.0946282	0.0721339	0.116829	0.11085	0.0985741	0.070037	0.0324286	0.070473	0	0.0518767	0.0316364	0	0.0467217	0.140198	0.108322	0.0795681	0	0	0.0619191	0.0275739	0.0680157	0.0633551	0.0248479	0.0451762	0.069491
162	0.0703562	0.110206	0.0517397	0.0769076	0.0978556	0.0782036	0.0368757	0.0926507	0.123295	0	0.0623585	0	0	0.0495758	0.118543	0	0.0478079	0	0.088029	0.0474643	0.0402227	0.0276427	0.0607222	0.0702558	0.0883373	0.135794	0.201007	0.0970975	0.0501992	0.0822085	0.129611	0.173531	0.0922137	0.0856928	0.068136	0.0308333	0.125972	0.0611669	0.0587581	0.0562809	0	0.0207582	0.0359309	0.117396	0.0950952	0.0460219	0.132604	0.0978348	0.161456
163	0.0303191	0.0703704	0.0121388	0.091741	0.0558579	0.0331879	0	0.0462757	0.0369231	0	0	0	0	0	0.0567413	0	0.0881126	0	0.0437482	0.0177434	0	0.0216322	0.0658584	0.045666	0.0440196	0.0571499	0.0546919	0.0631933	0.0378752	0.0912708	0.0642466	0.0445469	0.0245158	0.0390132	0.0290253	0.0168803	0.0688429	0.0832011	0.0641751	0.0577365	0.0218594	0	0.0412091	0.0513378	0.0411975	0.0734377	0.0472151	0.0680743	0.0606813
164	0.0426852	0.0559131	0.0109709	0.0979273	0	0.0345027	0	0.0380708	0.0377484	0	0.0139513	0	0	0	0.0709844	0	0.046909	0	0.0279799	0.0380589	0	0.0541205	0.0628293	0.0251437	0.044583	0.0454468	0.0802152	0.0634637	0.0511116	0.0685052	0.0307642	0.0931857	0.0334294	0.0400428	0.0227362	0.0133185	0.0762273	0.108792	0.0578423	0.0474937	0	0.0254159	0.0664186	0.0181195	0.0479295	0.0551811	0.060071	0.0443083	0.0828122
165	0.115431	0.032382	0	0.04518	0	0	0.0301852	0.0447829	0.0341283	0	0	0	0	0	0.120505	0	0	0	0	0.0884059	0	0.018501	0.034184	0.031847	0.0439248	0.0527188	0.031855	0.0454224	0.0511022	0.0701699	0.0623415	0.099313	0	0	0	0	0.0488456	0.0393352	0.0374744	0.0203752	0	0.0177901	0.0534569	0	0	0	0	0.0178745	0.0686028
166	0	0	0	0.0246743	0	0.0373909	0	0.0208377	0	0	0.0531486	0	0	0	0	0	0	0	0	0	0.0278016	0	0	0	0	0.0135871	0.0301386	0	0	0.065469	0.0584212	0	0	0	0	0	0	0	0	0	0	0	0	0.0344861	0	0	0	0.0384793	0
167	0.0425385	0.088865	0.0411106	0.21204	0.0459909	0.134544	0.0308755	0.0527955	0	0	0	0.0422176	0	0.0217438	0.120473	0	0.0868056	0	0.171537	0	0	0.0390431	0.0250295	0.0488908	0.169111	0.139518	0.210137	0.167251	0.0518408	0.13517	0.131918	0.22797	0.0251408	0	0.0294251	0.018451	0.126669	0.133161	0.023729	0.115982	0	0.0430128	0.0730958	0.16371	0.105467	0.132223	0.0516821	0.101892	0.0998561
168	0	0	0	0.052963	0	0	0.147252	0	0	0	0	0	0	0	0	0	0	0	0	0.0330205	0	0	0	0	0.101397	0	0.0994808	0	0	0.0381836	0	0.0615246	0	0	0	0	0	0	0	0	0	0	0.0255588	0.103517	0.0799925	0	0.0459291	0.0100138	0.0266747
169	0.0487486	0.161959	0.0563106	0.154033	0.0228783	0.063839	0	0	0	0	0	0	0	0	0.088412	0	0.0545645	0	0.0690432	0	0	0.118824	0.0294784	0.0329759	0.0270117	0.0333714	0.0238109	0.0268632	0.0551355	0.0720123	0.0830572	0.0185841	0	0	0.0266621	0.037243	0.0658657	0.0233261	0.0244401	0	0	0	0.057071	0.0245953	0.0289721	0.0397551	0	0.0238401	0.0260756
170	0.118145	0.135859	0.0178474	0.220462	0.128193	0.0810986	0.0796555	0.109144	0.0959804	0.0476563	0	0.0242523	0	0	0.220246	0	0.107882	0.109004	0.0610034	0.0810042	0	0.0851032	0.115941	0.0975991	0.0837382	0.0833355	0.113349	0.123122	0.163444	0.193138	0.128779	0.147991	0	0.0912294	0.119241	0.0191711	0.121836	0.138745	0.216817	0.184025	0	0.0533129	0.110073	0.117028	0.130936	0.0946079	0.112114	0.0648638	0.17339
171	0.0325016	0.194485	0	0.139182	0.0753491	0	0.0287167	0.0648873	0.119159	0.0565994	0	0.0411999	0	0.0971755	0.165322	0	0.058885	0	0.0722979	0.121227	0	0.0304936	0.103298	0.0407662	0.136599	0.0304298	0.0550168	0.0507522	0.0406306	0.120629	0.142242	0.0542063	0.072569	0.0318887	0.039756	0	0.0716884	0.0580408	0.0640883	0.063196	0	0	0.0605322	0.0390539	0.0326359	0.0772594	0.104064	0.0917179	0.160372
172	0	0	0	0	0	0	0	0	0	0	0	0	0	0	0	0	0	0	0	0	0	0	0	0	0	0	0	0	0	0	0	0	0	0	0	0	0	0	0	0	0	0	0	0	0	0	0	0	0
173	0	0.144043	0.0972763	0.14676	0.0803976	0.108153	0.1218	0.114864	0.177544	0	0.290337	0	0	0	0.0524805	0	0.0492084	0	0.0249692	0	0.223172	0.0340856	0.0167867	0.0455437	0.148859	0.0784469	0.114876	0.0680361	0.0527571	0.1523	0.0350835	0.114837	0	0	0.0548957	0	0.10347	0.0670407	0.0768828	0.0906623	0	0.0661914	0.0359954	0.0697795	0.066739	0.0430686	0.0148764	0.0676132	0.0685549
174	0.0650989	0.0855916	0	0	0.0274956	0.195331	0.118529	0.018789	0.20043	0	0.148484	0.0681066	0	0.157067	0.020973	0	0	0	0.0414191	0	0.219941	0	0.0163904	0	0	0.0366538	0	0	0	0.0187272	0.0673261	0.036519	0.0969847	0	0.135922	0	0	0	0.059896	0.0306519	0	0.0313997	0	0	0	0	0.0890404	0.051999	0.0348611
175	0.0470656	0.215688	0	0.108776	0.0219989	0.101982	0.152293	0.129096	0.222379	0.114842	0.119802	0.0531443	0	0.120286	0.116069	0	0.0316588	0.027152	0.0657839	0.12687	0.108002	0.0889499	0.0394939	0.0247366	0.108158	0.186807	0.0910528	0.129902	0.115207	0.103986	0.0898702	0.120353	0.117589	0.0832291	0.0430837	0	0.0586354	0.197438	0.145977	0.159922	0.0203927	0.0607171	0.0556473	0.0843304	0.0672855	0.0631677	0.146936	0.0597439	0.107105
176	0.130131	0.067613	0.140036	0.307085	0.285925	0.244907	0.201553	0.117164	0.0474639	0	0	0	0	0	0.162573	0	0.102932	0.0998489	0.0655702	0.0887802	0	0.0936377	0.124996	0.139833	0.337484	0.263608	0.121354	0.173537	0.165454	0.294732	0.106383	0.129103	0	0.0387719	0.0967351	0.0413361	0.157715	0.14956	0.301035	0.226106	0	0.0891674	0.159633	0.105576	0.113408	0.0938831	0.223761	0.126272	0.153015
177	0	0.0537864	0	0	0	0	0.017318	0	0.28733	0	0	0	0	0.95	0	0	0	0	0.159017	0	0	0	0.0408467	0	0.017679	0	0	0	0	0	0	0	0.499418	0	0	0	0	0	0	0	0	0	0	0	0	0	0.127586	0.143664	0.133307
178	0.199357	0.151818	0.0115762	0.231943	0.16003	0.0881666	0.199839	0.115609	0	0.0356291	0	0	0	0	0.148572	0	0.0210898	0.0246914	0.0523937	0.101868	0	0.0562016	0.142508	0.0492589	0.119618	0.110622	0.0428395	0	0.113085	0.0735878	0.104931	0.0833798	0	0.0881044	0.0690757	0.031527	0.106348	0.0757698	0.12612	0.0969965	0	0.0761791	0.0653669	0.0636635	0.0657336	0.107682	0.166885	0.0837441	0.0830954
179	0.251898	0.167964	0.157432	0.218177	0.175126	0.267256	0.11502	0.200585	0.0644405	0.109548	0	0.0421117	0	0	0.376123	0	0.0709975	0.287335	0.106347	0.0798521	0	0.0915547	0.151925	0.159139	0.165121	0.246242	0.236588	0.248692	0.182306	0.212634	0.228754	0.197502	0	0.0817141	0.147056	0.0579355	0.14503	0.249443	0.397636	0.34061	0	0.092509	0.171988	0.213444	0.127134	0.124675	0.177118	0.0780995	0.266418
180	0.038858	0	0	0	0	0	0.0314834	0	0	0	0	0	0	0	0.0510186	0	0	0	0	0	0.165395	0	0	0.0384553	0.0358128	0.0973345	0	0	0	0	0	0	0	0	0	0	0	0	0	0	0	0	0	0.0266286	0.0505858	0	0	0	0.00841365
181	0.0703277	0.193996	0.150378	0.185416	0.108767	0.27925	0.121563	0	0.198077	0	0	0.0393261	0	0.248698	0.187268	0	0.0439862	0.0594498	0.176598	0.0456993	0.0541826	0.0876584	0.114456	0.0868918	0.0920013	0.17358	0.0677215	0.219144	0.14778	0.11109	0.0906523	0.117585	0.2011	0.081092	0.0779849	0.0637218	0.0850218	0.115408	0.290991	0.228757	0.11812	0.0509894	0.0739536	0.139239	0.13355	0.127929	0.197632	0.14753	0.162873
182	0	0	0	0	0	0	0.0710371	0	0.0468456	0.0533844	0	0.0598547	0	0	0.0335999	0	0	0	0	0.0542203	0.0934068	0	0	0	0	0.0607903	0	0	0	0.0343985	0.0570756	0	0	0	0	0	0	0	0	0	0	0	0	0.0101901	0	0	0	0	0.0081039
183	0.0224831	0.117779	0	0.0806338	0.0400158	0	0.0170182	0.133463	0.143815	0	0	0	0	0	0.107305	0	0.0660184	0.033157	0.0129803	0.0775797	0	0.0392028	0.0287562	0.0195475	0.0616797	0.0173517	0.164617	0.139226	0.125961	0.0849636	0.0740532	0.115467	0.0225346	0.0990821	0.0375929	0	0.0582967	0.11404	0.19951	0.117743	0.0490578	0	0.0560073	0	0.0374436	0.0451939	0.0455744	0.0144451	0.0826358
184	0.171006	0.0834666	0.122744	0.241593	0.170153	0.173508	0.080061	0.0860773	0.0647122	0.0322352	0	0.0286163	0	0.0374524	0.278184	0	0.0942327	0.0617378	0.0995998	0.0465413	0	0.127006	0.14062	0.159603	0.123484	0.201036	0.0754431	0.111961	0.088581	0.175045	0.100993	0.102168	0.0340807	0.0348894	0.099279	0.0382669	0.1518	0.0974447	0.153864	0.119083	0	0.0157149	0.126763	0.140923	0.145625	0.107113	0.144411	0.167121	0.192874
185	0	0.210644	0	0	0.0199751	0.0878394	0.202094	0.0703242	0.490381	0	0.296819	0.102457	0	0.277501	0	0	0	0.0578326	0.0911286	0	0.443757	0	0.0664999	0.0136577	0	0	0	0	0	0.0180155	0.107274	0	0.259284	0	0.0925265	0	0	0	0.0320366	0	0	0	0	0	0	0	0.0873694	0.0938988	0.115969
186	0.218897	0.136329	0	0.16558	0.192594	0.177112	0.0298968	0.228145	0.0726914	0.0686342	0	0.0839648	0	0	0.182789	0	0.0509654	0.0754425	0.0728284	0.0645444	0	0.0338769	0.0830945	0.0895104	0.11221	0.0892764	0.133639	0.102742	0.0910934	0.164249	0.13609	0.295355	0	0.0751641	0.241689	0.0191299	0.0809591	0.0448653	0.0981039	0.049113	0	0	0.122386	0.158683	0.169254	0.100532	0.161757	0.0296108	0.202415
187	0.207838	0.16069	0.0306986	0.274116	0.159716	0.177702	0.180035	0.12058	0.110317	0	0.0159528	0	0	0.0240903	0.241863	0	0.110537	0.0556405	0.0861389	0.0508249	0.0323316	0.0678804	0.160267	0.11078	0.214134	0.132072	0.0978428	0.0930231	0.135346	0.271851	0.194657	0.226645	0.0180771	0.0766772	0.152764	0.0291601	0.160971	0.0419098	0.0868693	0.0447927	0	0	0.148159	0.0947856	0.115195	0.139825	0.264698	0.130072	0.193372
188	0	0	0	0	0.0247959	0.0566387	0	0.00817778	0	0	0	0	0	0	0	0	0	0	0	0	0	0	0	0	0	0	0.196481	0	0	0	0	0.149999	0.0792138	0	0.13083	0	0	0	0	0	0	0	0	0.0959715	0.00560247	0	0.00975369	0.0466731	0.0420877
189	0.110535	0.108041	0.034862	0.188403	0.0921929	0.193092	0.0790058	0.0872515	0.0455707	0.0313156	0	0	0	0	0.181717	0	0.13303	0.0861372	0.0949999	0.089345	0.0225805	0.047606	0.0901444	0.139	0.215171	0.112491	0.0928113	0.121454	0.112098	0.175145	0.170251	0.114449	0.0434067	0.0365383	0.0404969	0.0184422	0.112924	0.0659788	0.109256	0.104371	0	0.0185273	0.161407	0.0847039	0.148652	0.100028	0.163543	0.117639	0.16227
190	0.125196	0.270994	0.0862197	0.246319	0.212131	0.207622	0.0646161	0.215795	0.376927	0	0.20375	0	0	0.19843	0.212	0	0.135887	0.063747	0.154307	0.102884	0.204916	0.0961882	0.15508	0.168166	0.134845	0.122654	0.179814	0.188045	0.190811	0.248397	0.202768	0.19881	0.185032	0.0769906	0.0404273	0.0418617	0.173647	0.125276	0.210865	0.147767	0	0	0.177362	0.0654787	0.137909	0.130263	0.215928	0.229912	0.303639
191	0.122468	0.117713	0.0905555	0.176951	0.13756	0.161004	0.113306	0.12467	0.241123	0.0673917	0	0.117359	0	0.168986	0.234385	0	0.0792023	0.0834617	0.136756	0.0550766	0.0635421	0.118291	0.150972	0.139648	0.11759	0.245025	0.148332	0.204085	0.115538	0.19044	0.192205	0.0892136	0.144755	0.0563809	0.164591	0.033341	0.0921227	0.11358	0.228461	0.158809	0	0.0256781	0.0997915	0.102867	0.216823	0.11028	0.212242	0.179584	0.324985
192	0.0594209	0.0761471	0.0668868	0.146825	0.103386	0.0908664	0.0183411	0.123148	0.0691631	0.0331538	0.0256678	0	0	0	0.137396	0	0.0713002	0.0586127	0.0543425	0.161296	0	0.0771559	0.159007	0.0812447	0.0819999	0.115556	0.0746705	0.134788	0.129185	0.164258	0.0894456	0.0744466	0	0.0564439	0.0681303	0.0512465	0.143907	0.0924023	0.124195	0.104724	0	0.0693819	0.11745	0.0965951	0.0837021	0.0796836	0.076774	0.11032	0.124954
193	0.107533	0.130497	0.072858	0.150979	0.152445	0.125375	0.116176	0.138843	0.117575	0.0826815	0	0	0	0.0455634	0.181744	0	0.0772513	0.114198	0.0610312	0.0802164	0	0.0578277	0.0988985	0.108222	0.227494	0.151647	0.235137	0.194743	0.119188	0.187974	0.135197	0.201116	0.0802546	0.126683	0.11791	0.0401432	0.0867405	0.200024	0.259882	0.197007	0	0.0694224	0.168057	0.151825	0.0849849	0.0736283	0.226152	0.0535511	0.246268
194	0.188592	0.134031	0.0167685	0.254656	0.174707	0.184443	0.0943132	0.121807	0.0521977	0.0620672	0	0.0572084	0	0	0.199803	0	0.0829166	0.0707381	0.0986675	0.0849671	0.0996186	0.0853459	0.15458	0.172479	0.164322	0.148278	0.163136	0.16646	0.102431	0.169262	0.172355	0.204186	0.0595805	0.109486	0.0920065	0.022783	0.117737	0.099034	0.10438	0.11433	0	0.0171263	0.16197	0.123299	0.254305	0.121387	0.120405	0.106763	0.181985
195	0.0395585	0.0571501	0	0.148593	0.211734	0.0375597	0.0198361	0.0759727	0.0756654	0	0	0	0	0	0.188986	0	0.124804	0.0453697	0.052085	0.103617	0.0215172	0.152261	0.105072	0.0715804	0.0394665	0.0395136	0.0943928	0.0646768	0.147896	0.124893	0.124032	0.0809293	0	0.0488177	0.162977	0.0399672	0.1146	0.0502949	0.0920211	0.0573591	0	0	0.0848049	0	0.0388923	0.0386887	0.0395722	0.0906313	0.135358
196	0.154365	0.0681302	0.0775423	0.0877823	0.0804574	0.143014	0.102989	0.0376524	0.126438	0.0403024	0	0.0303588	0	0.0950615	0.0663625	0	0.0219722	0.0875996	0.054498	0	0.0611385	0.032411	0.146885	0.0532946	0.0332213	0.0583159	0.186649	0.0534687	0	0.113922	0.0624016	0.132712	0.100652	0.0382786	0.0563175	0.0170792	0.0682455	0.0339616	0.120206	0.139708	0	0	0.058192	0.148923	0.092463	0.0343086	0.0778841	0.225347	0.2334
197	0	0.0741755	0	0.0694043	0.0460612	0.0532417	0.0283113	0.0879542	0.0519901	0	0	0.0256246	0	0	0.128464	0	0.0425871	0.030564	0.0204546	0.0286296	0	0	0.0480632	0.043587	0.0454331	0.0460784	0.0579638	0.0425254	0.0418447	0.0835825	0.110558	0.0832758	0	0.0275153	0.065659	0.0278967	0.0355607	0.00856516	0.0543957	0.0305092	0	0	0.0277442	0.0586177	0.0378435	0.129342	0.0375189	0	0.0354809
198	0.0592869	0.0232704	0	0.0597385	0.0700063	0.143414	0.0876334	0.0816239	0	0.0383038	0	0.0509383	0	0	0.0499529	0	0	0.150874	0	0.0875629	0	0	0.0611376	0.0470903	0.102627	0.0990207	0.0419804	0.0896555	0.0248404	0.0792438	0.0440757	0.0429478	0	0	0.128507	0.0299598	0.0342018	0	0.11745	0.0774664	0.0763747	0	0.0550348	0.0946588	0.115753	0.0212623	0.0899618	0.0796458	0.0773651
199	0	0	0.033409	0	0	0.0531788	0	0	0	0	0	0	0	0	0	0	0	0	0	0	0	0	0.133328	0	0	0	0.08607	0	0	0	0	0	0	0.0732417	0	0	0.0198058	0.0282361	0	0.0910092	0	0	0	0.0072399	0.0124244	0	0	0.145326	0
200	0	0.0337775	0	0	0	0.0479228	0.0868201	0	0.206465	0	0	0	0	0.481723	0	0	0	0	0.115645	0	0	0	0.0363833	0	0.0672413	0	0	0	0	0	0	0	0.333946	0	0.0919075	0	0	0	0	0	0	0	0	0	0	0	0.141424	0.178738	0.112021
201	0	0.0486038	0	0.0671115	0	0	0.0888823	0	0	0	0	0	0	0	0.036294	0	0	0	0	0	0	0	0	0	0.023232	0.0847513	0	0	0	0	0	0	0	0	0	0	0	0	0	0	0	0	0	0.0183305	0	0	0	0	0
202	0	0	0	0	0	0	0	0	0	0	0	0	0	0	0	0	0	0	0	0	0	0	0	0	0	0	0	0	0	0	0	0	0	0	0	0	0	0	0	0	0	0	0	0	0	0	0	0	0
203	0	0	0	0	0	0	0	0	0	0	0	0	0	0	0	0	0	0	0	0	0	0	0	0	0	0	0	0	0	0	0	0	0	0	0	0	0	0	0	0	0	0	0	0	0	0	0	0	0
204	0.0323136	0	0	0	0.0356938	0	0.0214688	0	0.0411637	0	0	0	0	0.163168	0.024093	0	0	0	0.0227027	0	0	0	0.0176433	0.0185254	0	0.0294078	0	0	0.0167056	0.0121601	0	0	0.0756989	0	0.054178	0.0690574	0	0	0.0505287	0.0274703	0	0.0270272	0	0	0	0	0.044847	0.0220297	0.0297179
205	0.0252763	0.17671	0.177019	0.152061	0.120413	0.131941	0.112932	0.0960626	0.167128	0.0770713	0	0.0174612	0	0.100612	0.198914	0	0.0844949	0.0454829	0.104619	0.124003	0	0.0814901	0.128669	0.0813204	0.141024	0.299763	0.1737	0.233709	0.2581	0.16134	0.0796992	0.0912777	0.259414	0.118216	0.154258	0.0290845	0.108254	0.406166	0.345552	0.375067	0.00469749	0.180809	0.153531	0.130765	0.081305	0.0930977	0.23725	0.148956	0.23061
206	0	0.0796868	0	0.146689	0	0.0763998	0.254916	0	0.177183	0.0575383	0	0	0	0.334697	0.0596008	0	0	0.0307611	0.134194	0.0818144	0	0	0	0	0.119626	0.121946	0	0	0	0	0.0129863	0.0272959	0.284677	0	0	0.0201931	0	0	0	0	0	0	0	0.0611051	0.0192763	0	0.237639	0.0932896	0.131345
207	0	0	0	0	0	0	0	0	0	0	0	0	0	0	0	0	0	0	0	0	0	0	0	0	0.135278	0	0	0	0	0	0	0	0	0	0.0656771	0	0	0	0	0	0	0	0.154239	0	0	0.0244082	0	0	0.132593
208	0.0339991	0.105077	0.0493035	0.14628	0.0491705	0.244624	0.195421	0.0986946	0	0.277185	0	0.06813	0	0	0.225821	0	0.0238988	0.333428	0.0481413	0.0514664	0	0.0558585	0.0611253	0.0554095	0.0547298	0.295952	0.0775858	0.104737	0.031914	0.0789692	0.101927	0.0922672	0	0	0	0.0542162	0.0285904	0.17523	0.260261	0.250552	0	0.146489	0.0803732	0.236615	0.113842	0.0728858	0.0828073	0.0178175	0.180556
209	0	0.193793	0	0.0610952	0	0.102559	0	0	0	0	0	0	0	0	0.0324556	0	0	0	0	0	0	0	0.0159368	0	0	0.0171065	0	0	0	0	0	0	0	0.149173	0	0.0352081	0	0	0	0	0	0	0.0120545	0.00982465	0.0504098	0.166288	0.0265113	0.0315659	0
210	0	0	0	0	0	0	0	0	0	0	0	0	0	0	0	0	0	0	0	0	0	0	0	0	0	0	0	0	0	0	0	0	0	0	0	0	0	0	0	0	0	0	0	0	0	0	0	0	0
211	0.0175219	0.124647	0	0.0475011	0	0.165932	0.101176	0	0.212521	0.045351	0	0.0616456	0	0.290769	0.0745224	0	0	0	0.141639	0	0.0566682	0	0.0235172	0.0422222	0	0.10606	0	0	0	0	0.0506371	0.0583028	0.282077	0	0.0686757	0.03813	0	0	0	0	0	0	0.0215753	0.0199748	0.0339007	0.0430165	0.160144	0.175635	0.107042
212	0.127019	0.293953	0.161585	0.194291	0.0323785	0.163814	0.0231454	0	0.149609	0	0	0	0	0.273671	0.23684	0	0.0285171	0.0593894	0.146509	0	0	0.0754567	0.135696	0.0802001	0.0891811	0.10073	0.0278446	0.0594451	0.100385	0.0984101	0	0.132637	0.216489	0.0924472	0.0430603	0.0563167	0.0580883	0.0824107	0.108077	0.0649342	0	0	0.0495735	0.0449186	0.0722753	0.160612	0.128895	0.167872	0.150698
213	0	0.188737	0	0.123763	0.0545472	0.036737	0.207681	0.101895	0.241572	0.160305	0	0.0344341	0	0.250265	0.172785	0	0.0633171	0.0959444	0.0901355	0.0958123	0	0.0860922	0.0428796	0	0.0626877	0.245873	0.110649	0.115092	0.125866	0.0947074	0.0604541	0.087923	0.301277	0.0744248	0.0288451	0	0.051513	0.206108	0.269304	0.247583	0	0.0949582	0.071867	0.108517	0	0.0355904	0.201664	0.115826	0.240676
214	0	0.0548905	0	0	0	0	0	0	0.248577	0	0	0	0	0.644064	0	0	0	0	0.138474	0	0	0.134648	0.0369014	0	0	0	0	0	0	0	0	0	0.404724	0	0	0	0	0	0	0	0	0	0	0	0	0	0.113507	0.13125	0.124652
215	0	0.0678595	0.206596	0.127298	0.0495964	0.237811	0.0439621	0.0457861	0	0	0	0.0565488	0	0	0.303779	0	0.0332892	0.0444487	0.0629095	0	0	0.140358	0.0221915	0.0728901	0.106182	0.255115	0.0626064	0.10786	0.0520079	0.0990652	0.113605	0.0299046	0	0.0161844	0	0.0452122	0.0612892	0.106757	0.166751	0.0991199	0	0	0.0680139	0.162155	0.0864716	0.171342	0.0273972	0.0539367	0.101649
216	0.0212888	0.053851	0.0430765	0.212412	0.0386833	0.0924324	0.0149145	0.0245731	0.0352026	0.0335353	0	0	0	0	0.0938146	0	0.0418872	0	0.0247091	0.0325732	0	0.12245	0.0402008	0.0530129	0.15821	0.067718	0.0331929	0.0828613	0.0366818	0.101746	0.0874606	0.0643606	0	0.0849144	0	0	0.0629811	0.0366762	0.0555923	0.0455468	0	0	0.0467167	0.0409298	0.0934915	0.0743722	0.0525459	0.105618	0.102809
217	0	0.0691463	0	0.0361528	0	0.137553	0.109037	0	0.0977441	0	0	0.0593272	0	0.0539178	0.0299495	0	0	0.0348404	0.0292337	0	0.101498	0.124999	0	0.025735	0.0402825	0	0.0223363	0	0	0.0274634	0.067772	0.0356056	0.0324045	0.0361771	0.110153	0.0413745	0	0	0.0263061	0	0	0	0	0.0317397	0.0364587	0	0.0447871	0.0164923	0.0241861
218	0.118054	0.0692286	0	0.108339	0.0588692	0.0239495	0.259448	0.105685	0.109818	0.09031	0.0479374	0.0798951	0	0.0230165	0.155887	0	0	0.0534927	0.0849718	0.105705	0.0844048	0.0482746	0.0461904	0.053666	0	0.0843765	0.0739132	0.0757131	0.0456467	0.065959	0.154359	0.0896331	0.05811	0.0458561	0.127582	0	0.0520852	0.0815521	0.0969962	0.0620801	0.0355543	0.0298237	0	0.115903	0	0	0.0988398	0	0.108657
219	0.150724	0.10827	0.0119989	0.109113	0.100883	0.129245	0.127155	0.0446444	0.273092	0	0	0.0985592	0	0	0.0847744	0	0.204571	0.0158835	0.04823	0	0.173816	0.104128	0.115373	0.114368	0.107775	0.0687317	0	0.0222705	0.12104	0.137448	0.199569	0.139586	0	0.0260325	0.108385	0	0.0861088	0	0	0	0	0	0.109772	0	0.0470487	0.0481949	0.104671	0.06505	0.118128
220	0.0365711	0.0654227	0	0.0626389	0.148759	0.0491263	0.0489622	0.153552	0.0692684	0	0	0	0	0	0.107112	0	0.0476376	0	0	0.0387034	0	0.0942843	0.0239076	0.0217007	0.0986864	0	0.183372	0.0888716	0.0813586	0.0803853	0.0792421	0.166754	0	0.170347	0.20205	0	0.0659988	0.058976	0.0833771	0.0548989	0	0	0.0349818	0.0232415	0.0286299	0.036171	0.0423034	0	0.0640954
221	0.0370559	0.0869028	0	0.188467	0.0465837	0.106139	0.164854	0.0356505	0.166929	0	0	0	0	0.25261	0.0589246	0	0.0731442	0.0337561	0.137426	0.044269	0	0.11019	0.0507964	0.0525534	0.0504004	0.0463866	0	0.0306013	0.0704566	0.0918396	0.0523272	0.0183135	0.202806	0	0	0.0149225	0.0630151	0	0	0	0	0	0.0196441	0.0355794	0.0951851	0.0251439	0.128126	0.161424	0.130709
222	0	0	0	0	0.018889	0	0	0	0	0	0	0	0	0	0.0266216	0	0.0995378	0	0	0	0	0.135198	0	0	0	0	0	0.0211786	0	0.0147925	0	0	0	0	0.0704734	0	0	0.0855327	0	0	0	0	0	0	0	0	0	0	0
223	0.0628883	0.133651	0.136575	0.256328	0.0792306	0.28438	0.18526	0.0852143	0.0510525	0	0	0	0	0	0.149835	0	0.0994569	0.0802786	0.107756	0.0423328	0	0.153761	0.0487823	0.11893	0.132436	0.138846	0.0726776	0.110416	0.081429	0.123202	0.114305	0.156397	0	0	0	0.0826295	0.0732719	0.0692181	0.0973455	0.0629853	0	0	0.0876576	0.10409	0.116285	0.116655	0.0905411	0.0715285	0.11649
224	0.0290565	0.0952214	0.0227878	0.0599152	0.144115	0.0329439	0.173052	0.045288	0.0732309	0.0636276	0	0.0211122	0	0.0282322	0.0849506	0	0.0418791	0	0.0370367	0.0597288	0	0.0668546	0	0	0.138976	0.118263	0.0875263	0.0722005	0.0514368	0.0577999	0.0760622	0.0644575	0.0228437	0.0305974	0.0649784	0	0	0.131684	0.0970195	0.133398	0	0.0708001	0.032629	0.02901	0	0	0.122729	0.0171998	0.0383432
225	0.217226	0.136134	0	0.0751497	0	0.0551035	0.217555	0.082898	0.19424	0	0.108734	0.0974908	0	0	0.0277844	0	0	0	0	0	0.267211	0.069407	0.0808044	0.0463357	0.0356421	0.0351602	0	0	0	0.0259511	0.0906595	0.0180692	0	0	0.067754	0.0177697	0.0134745	0	0	0	0	0	0.0330011	0	0	0	0	0	0
226	0.026865	0.0516651	0.178712	0.120224	0.101004	0.166551	0.0281919	0.0542677	0.0369803	0.0411416	0	0	0	0	0.158148	0	0.0988547	0.0935658	0.0382806	0	0	0.198256	0.039106	0.0965998	0.10511	0.108335	0.0925541	0.136336	0.151049	0.106011	0.0556256	0.149964	0	0.0577949	0.039486	0.0792289	0.10556	0.185005	0.197754	0.183048	0.0263689	0.0724079	0.117484	0.0565093	0.100586	0.146483	0.04393	0.0845265	0.0992224
227	0	0.12767	0.0204576	0.0617844	0.0681292	0.0191174	0.230263	0.0305383	0.111882	0.11874	0.146665	0.0938999	0	0	0.0558999	0	0	0	0	0	0.159203	0.0759429	0.0049783	0	0	0.260459	0	0	0.0548266	0.0578051	0.040688	0	0	0	0.0470027	0	0	0.087541	0.0840056	0.120916	0	0.0882392	0	0.0639537	0	0.0340056	0.032166	0	0
228	0.0637765	0.0392805	0.244707	0.122461	0.0976127	0.152176	0	0.0761102	0.0733036	0	0	0	0	0	0.127467	0	0.0824175	0.0603007	0.0622302	0	0	0.153774	0.0629032	0.092856	0.114814	0.117193	0.0818251	0.125359	0.0486595	0.114189	0.0557623	0.0744857	0.172481	0	0	0.0469204	0.0798767	0.114694	0.174457	0.128743	0	0.0251914	0.144993	0.0509351	0.116266	0.123317	0.0590215	0.0816302	0.103704
229	0	0.0605852	0.0370085	0	0.0294967	0.110627	0.0450901	0	0	0.114026	0	0	0	0	0.0212649	0	0	0.0539904	0	0	0	0.13176	0	0	0	0.0356229	0	0	0.0348472	0	0	0	0	0.0752917	0.0210484	0	0	0.0629941	0.0819846	0.0448366	0	0.0563812	0	0	0	0.0319166	0.0240657	0.0286529	0
230	0.046476	0.0477038	0.323104	0.0642343	0.048373	0.199284	0.201636	0	0.228549	0	0	0.19698	0	0	0.101161	0	0.0399195	0.0272451	0.0220277	0	0.327859	0.175764	0.0474404	0.102239	0.0903649	0.0929919	0.0602552	0.144085	0.0466341	0.112714	0.113337	0	0	0.0245607	0.0831535	0.0429171	0.0511923	0.147151	0.182586	0.11111	0	0	0.0523234	0.0447289	0.040897	0.0304511	0.0228869	0.0385216	0.06014
231	0.0540049	0.0302151	0.0743909	0.130003	0.111884	0.0813351	0.127061	0.019639	0.136042	0	0	0.048949	0	0	0.0599419	0	0.0626266	0	0.0308649	0	0.103489	0.113809	0.102103	0.053743	0.0969686	0.0682202	0.0158865	0.0770163	0.0577503	0.172015	0.0940832	0.0547308	0.032464	0	0.0747487	0	0.0444521	0.0399707	0.0576292	0.0400077	0	0	0.0817204	0	0.0414733	0.0780301	0	0.0282263	0.0533616
232	0.147809	0.043312	0	0.147836	0.0529733	0.0410376	0.209458	0.117416	0.0840918	0.060736	0	0.0269524	0	0	0.118094	0	0.110922	0.0900383	0	0.138641	0.127556	0.0779313	0.0956432	0.117049	0.171968	0.0183147	0.135845	0.0841525	0.14305	0.088551	0.122621	0.0928392	0	0.0407086	0.101078	0.0104599	0.0992492	0.0435996	0.120922	0.0862498	0	0	0.144856	0.090041	0.119005	0.050809	0.124116	0.0469408	0.202854
233	0.172493	0.152867	0.15744	0.0999677	0.0979929	0.154124	0.30121	0.0565735	0.329523	0	0.117408	0.096228	0	0.14603	0.121474	0	0.0650027	0	0.0830343	0	0.329481	0.0632727	0.074677	0.0734521	0.153134	0.125215	0	0.0584446	0.0428549	0.0887639	0.164381	0.0925873	0.072439	0	0.147291	0.0325346	0.0581299	0.11493	0.178696	0.139184	0	0.0204918	0.167778	0.0399706	0.0335706	0.0584279	0.190247	0.0972782	0.186066
234	0.140663	0.124858	0.0898216	0.212098	0.232816	0.197336	0.0220963	0.104703	0.138215	0	0	0	0	0.122414	0.225865	0	0.0736651	0.0279221	0.174049	0.0540951	0	0.074025	0.109292	0.114766	0.212238	0.179058	0.122782	0.146799	0.0623624	0.163053	0.120535	0.241555	0.121058	0.0422216	0.178198	0.0390317	0.157068	0.135373	0.0951561	0.153814	0	0.0426339	0.215344	0.127755	0.138031	0.111848	0.216344	0.196676	0.270014
235	0	0	0	0	0	0	0	0	0	0	0	0	0	0	0	0	0	0	0	0	0	0	0	0	0	0	0	0	0	0	0	0	0	0	0	0	0	0	0	0	0	0	0	0	0	0	0	0	0
236	0.152288	0	0	0.239908	0.15479	0.118588	0	0.0489108	0	0	0	0	0	0	0.0897387	0	0.0202643	0.0776825	0.0223124	0.0588161	0	0.0357983	0.209302	0.102872	0.039062	0.0733116	0.038541	0.0673416	0.0780376	0.222652	0.090474	0.0281254	0	0.047034	0.137537	0.0336105	0.0973641	0	0	0	0	0	0.0451598	0.090868	0.0830773	0	0.0987125	0.124334	0.106344
237	0.109098	0.116051	0.0763452	0.171525	0.126064	0.208137	0.0785755	0.077244	0.138342	0.0153665	0	0	0	0.146117	0.163445	0	0.0523803	0.074697	0.167304	0.111699	0.0504982	0.0477568	0.220564	0.0995486	0.0827934	0.190122	0.123101	0.0716026	0.0667435	0.0921894	0.122909	0.094648	0.153423	0.0683731	0.0508226	0.0446295	0.176053	0.0902696	0.0693559	0.111875	0	0.118763	0.126116	0.146449	0.143775	0.0685096	0.179715	0.27041	0.208712
238	0.159012	0.152716	0.018362	0.1477	0.0670367	0.124731	0.183926	0.0950178	0.209691	0	0	0.0484755	0	0.123229	0.121964	0	0.0329001	0.037796	0.108337	0.0292385	0.101875	0.0703495	0.336484	0.0865824	0.0919555	0.11739	0.112427	0.049225	0.0949633	0.153157	0.177429	0.11584	0.119666	0.0892398	0.0987964	0.0308672	0.0952116	0.0456611	0.0477368	0.0646387	0	0.0168189	0.0825216	0.0849312	0.0857669	0.104916	0.180618	0.2121	0.164048
239	0.331858	0.129	0.0232256	0.178677	0.185599	0.154396	0.15547	0.18316	0.195257	0	0	0.0661495	0	0	0.201193	0	0.100153	0.0575956	0.0766648	0.156424	0.131401	0.0715638	0.193971	0.12748	0.0871511	0.186865	0.160448	0.16491	0.181809	0.222951	0.243177	0.242068	0.0194495	0.119003	0.130783	0.0276173	0.178709	0.0943981	0.160095	0.144138	0	0.0863181	0.151149	0.079198	0.108457	0.102844	0.233858	0.129493	0.221516
240	0.12415	0	0	0	0	0	0.0371204	0.0745407	0.0528843	0	0	0.0577954	0	0	0	0	0	0	0	0	0.0983229	0	0.0410858	0.0125693	0.0579416	0	0	0	0	0	0.0355828	0	0	0	0.0153271	0	0.019334	0	0	0	0	0	0.0511599	0	0	0	0	0	0
241	0.0979801	0	0	0.0984577	0	0	0.232986	0.0681866	0	0	0	0	0	0	0.0198779	0	0	0	0	0.0767246	0	0	0	0.0143352	0	0.0315029	0.0886841	0	0.0434628	0	0.0462755	0.0568131	0	0.0206431	0	0	0.0470952	0	0	0	0	0	0	0	0	0	0.0367188	0.0179445	0.0387206
242	0	0.0453833	0.337378	0.0671249	0.0365131	0.178559	0	0	0	0	0	0.0444576	0	0	0.162826	0	0.0295069	0.0736686	0.0520645	0	0	0.107548	0.0158449	0.0689429	0.0669853	0.087589	0.0293594	0.0809449	0.0646109	0.0570544	0.0812407	0	0	0.0179608	0.0883503	0.0891043	0.0408205	0.183596	0.151708	0.111169	0	0.117511	0.0934997	0.133019	0.0633086	0.137779	0.0321391	0.051128	0.0445056
243	0.201396	0.12975	0.0503054	0.202596	0.144925	0.194645	0.0683779	0.167121	0.1091	0	0	0.0294891	0	0.0743796	0.207953	0	0.124875	0.0720628	0.136342	0.058082	0	0.0683566	0.138138	0.115765	0.138229	0.177324	0.122114	0.126736	0.119548	0.14721	0.146599	0.213919	0.0734728	0.120113	0.0444616	0.025373	0.165857	0.107071	0.135434	0.124264	0	0.0348244	0.135375	0.0973438	0.125542	0.137525	0.184634	0.150227	0.194021
244	0.161338	0.104036	0	0.0480868	0	0.0834166	0.285585	0	0.292555	0	0	0.158667	0	0.179557	0.0674261	0	0	0	0.0693904	0	0.271959	0	0.0411303	0.0332078	0.0926738	0	0	0	0	0.0472253	0.136232	0.120115	0.131561	0	0.154918	0	0	0	0	0	0	0	0.113558	0	0	0	0.15298	0.0374242	0.164301
245	0.0151078	0.151192	0.0386402	0.100565	0.0668068	0	0.0968112	0.134929	0.137283	0.15975	0	0.0599129	0	0	0.179795	0	0.169751	0	0.0358438	0.088208	0	0.125775	0.063576	0.076158	0.0524137	0.141995	0.213723	0.200072	0.232103	0.152601	0.114262	0.157962	0	0.127458	0.0266356	0.0229661	0.0948919	0.24499	0.231164	0.236802	0.0338014	0.0754052	0.120968	0.0479643	0.0898695	0.10804	0.0726049	0.0280402	0.116639
246	0.255324	0.0836798	0.0338415	0.125161	0.178203	0.124535	0.165583	0.0803236	0.0401077	0.103591	0	0.0619138	0	0	0.177805	0	0.0376167	0.0322727	0.0782124	0	0	0.0438177	0.0777979	0.0451946	0.0686664	0.277779	0.0755239	0.0990692	0.118554	0.140111	0.126937	0.2103	0.0391219	0.030285	0.063295	0	0.032578	0.134021	0.231964	0.222275	0	0.142929	0.0928877	0.122899	0.0795905	0.102439	0.229693	0.0315459	0.0963768
247	0.226265	0.195166	0.0661271	0.285958	0.251928	0.139211	0.0241802	0.154284	0.142309	0	0	0.0266649	0	0	0.258157	0	0.199541	0.0835532	0.152764	0.102803	0	0.128161	0.224032	0.150171	0.202001	0.169067	0.152317	0.150216	0.185622	0.252038	0.215394	0.187086	0.0142282	0.0896996	0.062684	0.0438729	0.199951	0.124949	0.135631	0.128282	0.0170098	0.02112	0.181369	0.110384	0.15512	0.202935	0.124588	0.132976	0.237267
248	0.0511513	0.141672	0	0.183249	0	0.18437	0.268756	0	0	0	0	0.0364355	0	0	0.133336	0	0	0	0.0498414	0.0401218	0.0276557	0.017538	0	0.0207036	0	0.116407	0	0	0	0.0277909	0.0524118	0.0987082	0	0.0236759	0	0.0397925	0	0	0	0	0	0	0.0267129	0.0635367	0.0792261	0.0647251	0.0418471	0	0
249	0.0993106	0	0	0	0	0.0274927	0.112913	0.127995	0.0647993	0	0	0	0	0.216941	0.0462804	0	0	0	0.0689871	0	0	0	0	0	0	0	0.157426	0	0.0604084	0	0.0630414	0.104331	0.130368	0.0810531	0.0761448	0	0.0728796	0.0555265	0	0	0	0.0401799	0.0226113	0.0691212	0.0163864	0	0.108711	0.0755698	0.115374
250	0.0792284	0.103956	0.0638824	0.205458	0.118975	0.171879	0.100806	0.12845	0.147909	0	0.0343621	0	0	0.0469949	0.162736	0	0.0547149	0.0859443	0.0649242	0.0345501	0.025428	0.0500142	0.0655576	0.0872759	0.137712	0.193334	0.102232	0.121201	0.0542202	0.137545	0.105887	0.084619	0.0394399	0.0498689	0.176019	0.0409267	0.0978437	0.124427	0.0743043	0.0760653	0	0.0385881	0.102742	0.117662	0.0798563	0.0461686	0.104724	0.113006	0.118286
251	0.0661167	0.145086	0.0199002	0.131421	0.0509174	0.0923697	0.180129	0.16705	0.138747	0.123382	0.0453175	0.0814794	0	0	0.220811	0	0.0489017	0.129217	0	0.149572	0.0622984	0.0208732	0.0866127	0.0706697	0.166581	0.287088	0.239951	0.273483	0.0691602	0.129946	0.151566	0.163001	0.141548	0.145654	0.103675	0.0268753	0.0925435	0.195554	0.208347	0.263	0.0536414	0.0635281	0.164037	0.176599	0.076914	0.0463533	0.163917	0.0295963	0.261782
252	0.124341	0.195222	0	0.0512056	0.176032	0	0.0639755	0.0549232	0.0241015	0	0	0	0	0	0.0770068	0	0.115277	0.0274005	0	0.145851	0	0.0436136	0.0200654	0	0.102391	0	0.0607689	0.0542598	0.0372087	0.0719214	0.0506925	0.0374845	0	0.0196167	0.0111182	0	0.0425917	0.0231055	0.0698732	0.0358331	0	0	0.0488616	0.0343	0.0491243	0	0.0645174	0.0285309	0.0641849
253	0.191276	0.148506	0.203528	0.257548	0.261429	0.298682	0.174713	0.220177	0.124446	0	0	0	0	0.0708212	0.253024	0	0.124895	0.102615	0.0933058	0.120348	0	0.114329	0.131904	0.164044	0.166589	0.237796	0.252596	0.238977	0.199738	0.22972	0.17853	0.185664	0.0473363	0.110414	0.103451	0.0439972	0.186491	0.237186	0.399979	0.298205	0	0.094778	0.166718	0.12049	0.136183	0.116483	0.265387	0.22048	0.27215
254	0.137422	0.119845	0.0150387	0.208114	0.104547	0.145428	0.175646	0.145459	0.157532	0.107797	0	0.0400723	0	0.0365887	0.167418	0	0.064987	0.23161	0	0.113513	0.0803404	0.0399513	0.109096	0.111379	0.0622743	0.11436	0.144303	0.165563	0.0927242	0.197747	0.135853	0.13761	0.0192128	0.118659	0.109384	0.0209245	0.0827953	0.171149	0.293558	0.232998	0	0.107289	0.0868804	0.170549	0.0826577	0.0382502	0.155232	0.0481596	0.217433
255	0.306989	0.331508	0.0298124	0.231107	0.235878	0.140558	0.124605	0.134827	0.345325	0	0	0.0690338	0	0.0836794	0.18754	0	0.119996	0.0699154	0.10191	0.124525	0.135742	0.0964834	0.155489	0.141887	0.143583	0.129363	0.132379	0.146188	0.0817144	0.232968	0.230111	0.132321	0.134438	0.0689794	0.182737	0.0272536	0.121151	0.0579161	0.113229	0.059035	0	0	0.123082	0.0580081	0.084698	0.0906131	0.136285	0.112201	0.228695
256	1	0.141893	0.0266158	0.0929885	0.200136	0.0826956	0.0964504	0.129037	0.0329626	0	0	0.0721797	0	0	0.179105	0	0.0279843	0.0252563	0.139923	0.0431358	0.159423	0.043824	0.124998	0.141873	0.0747079	0.0891401	0.0644977	0.0260872	0.0512874	0.103588	0.138682	0.29706	0	0.0256886	0.0614433	0	0.0763022	0	0.0518922	0.0139326	0	0	0.0880736	0.0251616	0.144688	0.0222954	0.157124	0.0218566	0.126253
257	0.141893	1	0	0.295674	0.143583	0.108547	0.0547816	0.133798	0.363173	0	0.205179	0.0277773	0	0.0661082	0.169728	0	0.118509	0	0.134326	0.0811951	0.215757	0.0401299	0.078044	0.04902	0.115327	0.0729306	0.1225	0.0865858	0.0980999	0.12607	0.155461	0.158059	0.0634898	0.152245	0.00702484	0.0211528	0.0671164	0.0891001	0.122832	0.0913661	0	0	0.105924	0.0362816	0.105502	0.204593	0.121105	0.0669282	0.171645
258	0.0266158	0	1	0.0806813	0.0635514	0.225114	0.0366982	0.0173157	0	0.0434331	0	0	0	0	0.130921	0	0.0587448	0.10263	0.0437312	0	0	0.102154	0.0264204	0.112171	0.112244	0.120425	0.0711979	0.158784	0.059253	0.08641	0.0126984	0	0	0	0	0.0945151	0.0607783	0.169625	0.280383	0.172235	0	0.0800213	0.0705234	0.0603048	0.0624836	0.0413353	0.0346565	0.0684666	0.0777075
259	0.0929885	0.295674	0.0806813	1	0.149487	0.192961	0.145612	0.120727	0.123293	0	0.0146274	0	0	0	0.237543	0	0.101864	0.0581125	0.122155	0.109275	0	0.102856	0.127217	0.138953	0.216117	0.161463	0.143252	0.154705	0.119031	0.331795	0.182295	0.180592	0	0.120353	0.0376116	0.0426788	0.192807	0.109409	0.150436	0.118509	0	0	0.157278	0.102011	0.17049	0.176307	0.138888	0.136526	0.192725
260	0.200136	0.143583	0.0635514	0.149487	1	0.120564	0.0514127	0.0641872	0.0631699	0	0	0	0	0	0.166233	0	0.0896112	0.0694316	0.0854548	0.0910885	0	0.0676551	0.0928869	0.068484	0.0851302	0.166306	0.0500335	0.0695099	0.117063	0.154697	0.108358	0.12864	0	0.0308096	0.142591	0.0357174	0.109634	0.093541	0.207627	0.159963	0	0.0553413	0.115342	0.057257	0.0667259	0.0746179	0.125483	0.10188	0.143003
261	0.0826956	0.108547	0.225114	0.192961	0.120564	1	0.0522792	0.0995436	0.0315589	0.0239837	0	0.0275357	0	0	0.21121	0	0.0714253	0.204755	0.0770582	0	0.0444254	0.110164	0.0979889	0.157494	0.117221	0.182259	0.130267	0.20125	0.0690546	0.151772	0.114132	0.123837	0	0.0970552	0.105934	0.110086	0.0937432	0.124728	0.200528	0.148473	0	0	0.127606	0.171537	0.184037	0.131382	0.146489	0.153412	0.133199
262	0.0964504	0.0547816	0.0366982	0.145612	0.0514127	0.0522792	1	0.0830653	0.183271	0.213077	0.0167376	0.139428	0	0.0133861	0.0576987	0	0	0.0983662	0.0151114	0.0544683	0.208465	0	0.0255416	0.0240321	0.0734216	0.154915	0.0294639	0	0.0616122	0.0874055	0.121467	0.0571887	0.0127117	0.0275735	0.0583543	0	0.0281047	0.150719	0.163704	0.123461	0	0.143655	0	0.0524798	0	0	0.18618	0	0.0879195
263	0.129037	0.133798	0.0173157	0.120727	0.0641872	0.0995436	0.0830653	1	0.172517	0	0.143971	0	0	0	0.109789	0	0.0535407	0.15207	0.0216322	0.0796916	0.105488	0.0442794	0.0804913	0.0688419	0.123602	0.0891264	0.237002	0.151774	0.137496	0.122269	0.157889	0.203645	0	0.102354	0.0298114	0.0500828	0.111928	0.110257	0.150072	0.0911181	0	0	0.10694	0.12432	0.0773606	0.0505325	0.114032	0.0325739	0.146203
264	0.0329626	0.363173	0	0.123293	0.0631699	0.0315589	0.183271	0.172517	1	0	0.289167	0.118867	0	0.286029	0.0740201	0	0.127694	0	0.124284	0.039217	0.44492	0.040368	0.0819908	0.0730678	0.0962887	0.057997	0.113346	0.101625	0.098638	0.123956	0.178777	0.0563938	0.208435	0.0763796	0.0586945	0.0176231	0.0554715	0.077252	0.140702	0.0859953	0	0	0.0564945	0	0.022687	0.0366649	0.132829	0.113473	0.221045
265	0	0	0.0434331	0	0	0.0239837	0.213077	0	0	1	0	0.159591	0	0	0.0318613	0	0	0.19093	0	0.110938	0	0	0.0156751	0	0	0.0770879	0	0	0	0	0	0	0	0	0.0851899	0	0	0.17979	0.141816	0.117529	0	0.217473	0	0.0744785	0.0726922	0	0.0207274	0	0.125711
266	0	0.205179	0	0.0146274	0	0	0.0167376	0.143971	0.289167	0	1	0	0	0	0	0	0	0	0	0	0.455692	0	0	0	0	0.0180086	0	0	0	0	0	0	0	0	0	0	0	0	0	0	0	0	0	0	0.0136545	0	0	0	0.0183585
267	0.0721797	0.0277773	0	0	0	0.0275357	0.139428	0	0.118867	0.159591	0	1	0	0	0.039698	0	0	0	0.0605572	0	0.160058	0	0.0347035	0	0	0.0704385	0	0	0	0.0359896	0.0936012	0	0	0	0.134815	0	0	0	0	0	0	0	0	0.0160745	0.0576673	0.0355579	0	0	0.0567701
268	0	0	0	0	0	0	0	0	0	0	0	0	1	0	0	0	0	0	0	0	0	0	0	0	0	0	0	0	0	0	0	0	0	0	0	0	0	0	0	0	0	0	0	0	0	0	0	0	0
269	0	0.0661082	0	0	0	0	0.0133861	0	0.286029	0	0	0	0	1	0	0	0	0	0.160092	0	0	0	0.0401404	0	0.00670619	0	0	0	0	0	0	0	0.503787	0	0	0	0	0	0	0	0	0	0	0	0	0	0.122157	0.134145	0.126438
270	0.179105	0.169728	0.130921	0.237543	0.166233	0.21121	0.0576987	0.109789	0.0740201	0.0318613	0	0.039698	0	0	1	0	0.114596	0.108906	0.116125	0.111677	0	0.145696	0.116499	0.182222	0.132347	0.16178	0.19342	0.177698	0.140362	0.223922	0.310337	0.289173	0	0.126249	0.166006	0.0406495	0.162252	0.169535	0.289842	0.202683	0	0.0142405	0.145261	0.19754	0.143046	0.180918	0.123479	0.103153	0.236655
271	0	0	0	0	0	0	0	0	0	0	0	0	0	0	0	1	0	0	0	0	0	0	0	0	0	0	0	0	0	0	0	0	0	0	0	0	0	0	0	0	0	0	0	0	0	0	0	0	0
272	0.0279843	0.118509	0.0587448	0.101864	0.0896112	0.0714253	0	0.0535407	0.127694	0	0	0	0	0	0.114596	0	1	0.0283554	0.0748863	0.0540738	0	0.102084	0.0660546	0.102648	0.0944073	0.0472974	0.0897554	0.102578	0.229996	0.132465	0.112631	0.0616768	0	0.0400871	0.0228634	0	0.140208	0.186562	0.120245	0.101245	0	0	0.0841082	0.0173687	0.0716383	0.0807289	0.0611769	0.106317	0.106872
273	0.0252563	0	0.10263	0.0581125	0.0694316	0.204755	0.0983662	0.15207	0	0.19093	0	0	0	0	0.108906	0	0.0283554	1	0	0.0755828	0	0.0405885	0.0688074	0.0481601	0.0628611	0.0726019	0.105462	0.119321	0	0.0759081	0.0617483	0.0483149	0	0	0	0.122731	0.0304989	0.116873	0.351908	0.241234	0	0.0827721	0.0713045	0.151102	0.0784235	0.032183	0.046809	0.0412874	0.150008
274	0.139923	0.134326	0.0437312	0.122155	0.0854548	0.0770582	0.0151114	0.0216322	0.124284	0	0	0.0605572	0	0.160092	0.116125	0	0.0748863	0	1	0	0	0.0777514	0.0745286	0.0407102	0.0711651	0.107077	0.0450367	0.0596834	0.0518493	0.0532841	0.0875318	0.111219	0.131227	0	0.0376521	0	0.0880109	0.0538238	0.0470939	0.0544926	0	0.0433403	0.0701651	0.0523879	0.0708581	0.0691629	0.119912	0.108489	0.14207
275	0.0431358	0.0811951	0	0.109275	0.0910885	0	0.0544683	0.0796916	0.039217	0.110938	0	0	0	0	0.111677	0	0.0540738	0.0755828	0	1	0	0.0308411	0.0707701	0.0281329	0.0346989	0.0400518	0.0804571	0.133315	0.0797809	0.108698	0.109585	0.0567429	0.053531	0.0393286	0.0305156	0.0428501	0.0751223	0.105832	0.153284	0.115916	0.0685362	0.0480533	0.0604688	0.0836737	0.0464467	0.0199692	0.127628	0.045926	0.0986295
276	0.159423	0.215757	0	0	0	0.0444254	0.208465	0.105488	0.44492	0	0.455692	0.160058	0	0	0	0	0	0	0	0	1	0	0.0366817	0.154087	0	0.0142342	0	0	0	0.0185627	0.136866	0	0	0	0.0532809	0	0	0	0	0	0	0	0	0	0.117799	0	0	0	0
277	0.043824	0.0401299	0.102154	0.102856	0.0676551	0.110164	0	0.0442794	0.040368	0	0	0	0	0	0.145696	0	0.102084	0.0405885	0.0777514	0.0308411	0	1	0.0835433	0.0731374	0.0520532	0.0506183	0.057667	0.112245	0.146574	0.100015	0.0794412	0.0702624	0	0.026045	0.0545747	0.0468857	0.0735179	0.104831	0.125221	0.0856579	0	0	0.10219	0.0358179	0.0857957	0.0848076	0.0408059	0.0669259	0.065888
278	0.124998	0.078044	0.0264204	0.127217	0.0928869	0.0979889	0.0255416	0.0804913	0.0819908	0.0156751	0	0.0347035	0	0.0401404	0.116499	0	0.0660546	0.0688074	0.0745286	0.0707701	0.0366817	0.0835433	1	0.114056	0.0852532	0.0676189	0.110051	0.123366	0.113199	0.12113	0.120988	0.0567938	0.0319676	0.0517868	0.0840819	0.0180012	0.0933824	0.0394405	0.102955	0.113261	0.0263636	0	0.100985	0.0961417	0.100933	0.0960975	0.0876706	0.179752	0.139186
279	0.141873	0.04902	0.112171	0.138953	0.068484	0.157494	0.0240321	0.0688419	0.0730678	0	0	0	0	0	0.182222	0	0.102648	0.0481601	0.0407102	0.0281329	0.154087	0.0731374	0.114056	1	0.156953	0.150931	0.117792	0.170114	0.0960842	0.154531	0.129154	0.0670203	0	0.0536365	0.0352076	0.0355925	0.0908168	0.0767434	0.122003	0.0767023	0	0	0.0875398	0.0781218	0.177548	0.069067	0.0581221	0.115955	0.115231
280	0.0747079	0.115327	0.112244	0.216117	0.0851302	0.117221	0.0734216	0.123602	0.0962887	0	0	0	0	0.00670619	0.132347	0	0.0944073	0.0628611	0.0711651	0.0346989	0	0.0520532	0.0852532	0.156953	1	0.290028	0.194167	0.241145	0.150113	0.212736	0.102049	0.0842237	0.01714	0.032606	0.053761	0.0186693	0.11757	0.135761	0.134202	0.140927	0	0	0.217909	0.0685908	0.0996583	0.0648581	0.140797	0.0611132	0.20469
281	0.0891401	0.0729306	0.120425	0.161463	0.166306	0.182259	0.154915	0.0891264	0.057997	0.0770879	0.0180086	0.0704385	0	0	0.16178	0	0.0472974	0.0726019	0.107077	0.0400518	0.0142342	0.0506183	0.0676189	0.150931	0.290028	1	0.177775	0.265094	0.21214	0.150968	0.0874937	0.116093	0	0	0.0295544	0.0437455	0.151304	0.205128	0.21442	0.270264	0	0.175646	0.107996	0.15933	0.121442	0.0751647	0.142261	0.0777344	0.112208
282	0.0644977	0.1225	0.0711979	0.143252	0.0500335	0.130267	0.0294639	0.237002	0.113346	0	0	0	0	0	0.19342	0	0.0897554	0.105462	0.0450367	0.0804571	0	0.057667	0.110051	0.117792	0.194167	0.177775	1	0.435655	0.198521	0.165912	0.222804	0.448961	0	0.183482	0.0268067	0.0336651	0.135943	0.307154	0.234789	0.306032	0.014589	0.0370425	0.111338	0.176568	0.0947842	0.0621524	0.0994906	0.0894356	0.225698
283	0.0260872	0.0865858	0.158784	0.154705	0.0695099	0.20125	0	0.151774	0.101625	0	0	0	0	0	0.177698	0	0.102578	0.119321	0.0596834	0.133315	0	0.112245	0.123366	0.170114	0.241145	0.265094	0.435655	1	0.123211	0.17762	0.127443	0.164372	0	0.0914943	0	0.0301899	0.232045	0.374951	0.398997	0.49749	0.167561	0.137434	0.140817	0.180931	0.116954	0.095077	0.0792715	0.0679975	0.151562
284	0.0512874	0.0980999	0.059253	0.119031	0.117063	0.0690546	0.0616122	0.137496	0.098638	0	0	0	0	0	0.140362	0	0.229996	0	0.0518493	0.0797809	0	0.146574	0.113199	0.0960842	0.150113	0.21214	0.198521	0.123211	1	0.162857	0.126956	0.173589	0	0.103181	0.0542344	0.0199139	0.129814	0.180042	0.241573	0.1849	0.0263578	0.0312231	0.0969234	0.0120397	0.0895583	0.0817424	0.0971029	0.075473	0.127835
285	0.103588	0.12607	0.08641	0.331795	0.154697	0.151772	0.0874055	0.122269	0.123956	0	0	0.0359896	0	0	0.223922	0	0.132465	0.0759081	0.0532841	0.108698	0.0185627	0.100015	0.12113	0.154531	0.212736	0.150968	0.165912	0.17762	0.162857	1	0.24399	0.179542	0	0.0938967	0.127219	0.0262476	0.177665	0.131374	0.17535	0.129936	0	0	0.152896	0.130554	0.130402	0.111927	0.134199	0.112697	0.178508
286	0.138682	0.155461	0.0126984	0.182295	0.108358	0.114132	0.121467	0.157889	0.178777	0	0	0.0936012	0	0	0.310337	0	0.112631	0.0617483	0.0875318	0.109585	0.136866	0.0794412	0.120988	0.129154	0.102049	0.0874937	0.222804	0.127443	0.126956	0.24399	1	0.218342	0.0163103	0.109915	0.142227	0.0295696	0.129499	0.0727814	0.0764938	0.0846157	0	0	0.110546	0.1403	0.0869319	0.149423	0.123568	0.0855798	0.138589
287	0.29706	0.158059	0	0.180592	0.12864	0.123837	0.0571887	0.203645	0.0563938	0	0	0	0	0	0.289173	0	0.0616768	0.0483149	0.111219	0.0567429	0	0.0702624	0.0567938	0.0670203	0.0842237	0.116093	0.448961	0.164372	0.173589	0.179542	0.218342	1	0.0197652	0.104257	0.103894	0.0406748	0.0973859	0.135323	0.10231	0.129514	0	0	0.0932576	0.107121	0.114833	0.112831	0.195474	0.0301641	0.215879
288	0	0.0634898	0	0	0	0	0.0127117	0	0.208435	0	0	0	0	0.503787	0	0	0	0	0.131227	0.053531	0	0	0.0319676	0	0.01714	0	0	0	0	0	0.0163103	0.0197652	1	0	0.0248188	0	0	0	0	0	0	0	0.0560224	0	0	0	0.223446	0.125892	0.129808
289	0.0256886	0.152245	0	0.120353	0.0308096	0.0970552	0.0275735	0.102354	0.0763796	0	0	0	0	0	0.126249	0	0.0400871	0	0	0.0393286	0	0.026045	0.0517868	0.0536365	0.032606	0	0.183482	0.0914943	0.103181	0.0938967	0.109915	0.104257	0	1	0.0443502	0.021779	0.0784377	0.0958621	0.116278	0.148819	0.0349003	0	0.0720132	0.0685723	0.0424174	0.107318	0.0702407	0.0758401	0.0694791
290	0.0614433	0.00702484	0	0.0376116	0.142591	0.105934	0.0583543	0.0298114	0.0586945	0.0851899	0	0.134815	0	0	0.166006	0	0.0228634	0	0.0376521	0.0305156	0.0532809	0.0545747	0.0840819	0.0352076	0.053761	0.0295544	0.0268067	0	0.0542344	0.127219	0.142227	0.103894	0.0248188	0.0443502	1	0.0178694	0.0391431	0.0953702	0	0.012248	0	0.0558745	0.0964155	0.0464247	0.0912149	0	0.0556533	0.018095	0.118095
291	0	0.0211528	0.0945151	0.0426788	0.0357174	0.110086	0	0.0500828	0.0176231	0	0	0	0	0	0.0406495	0	0	0.122731	0	0.0428501	0	0.0468857	0.0180012	0.0355925	0.0186693	0.0437455	0.0336651	0.0301899	0.0199139	0.0262476	0.0295696	0.0406748	0	0.021779	0.0178694	1	0.0145336	0.0265972	0.0382401	0.0245352	0	0	0.0344892	0.0413069	0.0429291	0.0489249	0.0298471	0.0350924	0.0183395
292	0.0763022	0.0671164	0.0607783	0.192807	0.109634	0.0937432	0.0281047	0.111928	0.0554715	0	0	0	0	0	0.162252	0	0.140208	0.0304989	0.0880109	0.0751223	0	0.0735179	0.0933824	0.0908168	0.11757	0.151304	0.135943	0.232045	0.129814	0.177665	0.129499	0.0973859	0	0.0784377	0.0391431	0.0145336	1	0.10732	0.125982	0.165672	0.0141728	0.0770369	0.138946	0.111528	0.085248	0.0633784	0.112527	0.129632	0.146723
293	0	0.0891001	0.169625	0.109409	0.093541	0.124728	0.150719	0.110257	0.077252	0.17979	0	0	0	0	0.169535	0	0.186562	0.116873	0.0538238	0.105832	0	0.104831	0.0394405	0.0767434	0.135761	0.205128	0.307154	0.374951	0.180042	0.131374	0.0727814	0.135323	0	0.0958621	0.0953702	0.0265972	0.10732	1	0.425728	0.547484	0.128163	0.298677	0.181967	0.149985	0.0913522	0.104877	0.101056	0.0775735	0.157404
294	0.0518922	0.122832	0.280383	0.150436	0.207627	0.200528	0.163704	0.150072	0.140702	0.141816	0	0	0	0	0.289842	0	0.120245	0.351908	0.0470939	0.153284	0	0.125221	0.102955	0.122003	0.134202	0.21442	0.234789	0.398997	0.241573	0.17535	0.0764938	0.10231	0	0.116278	0	0.0382401	0.125982	0.425728	1	0.714634	0.201215	0.170188	0.138762	0.170753	0.107096	0.103467	0.219111	0.0738603	0.283285
295	0.0139326	0.0913661	0.172235	0.118509	0.159963	0.148473	0.123461	0.0911181	0.0859953	0.117529	0	0	0	0	0.202683	0	0.101245	0.241234	0.0544926	0.115916	0	0.0856579	0.113261	0.0767023	0.140927	0.270264	0.306032	0.49749	0.1849	0.129936	0.0846157	0.129514	0	0.148819	0.012248	0.0245352	0.165672	0.547484	0.714634	1	0.192583	0.258974	0.145528	0.172684	0.0985591	0.0923705	0.153956	0.13181	0.214991
296	0	0	0	0	0	0	0	0	0	0	0	0	0	0	0	0	0	0	0	0.0685362	0	0	0.0263636	0	0	0	0.014589	0.167561	0.0263578	0	0	0	0	0.0349003	0	0	0.0141728	0.128163	0.201215	0.192583	1	0.0973557	0	0.0282467	0	0	0	0.01808	0
297	0	0	0.0800213	0	0.0553413	0	0.143655	0	0	0.217473	0	0	0	0	0.0142405	0	0	0.0827721	0.0433403	0.0480533	0	0	0	0	0	0.175646	0.0370425	0.137434	0.0312231	0	0	0	0	0	0.0558745	0	0.0770369	0.298677	0.170188	0.258974	0.0973557	1	0.0479424	0.1369	0.0134651	0	0.0447883	0.0424753	0.0374849
298	0.0880736	0.105924	0.0705234	0.157278	0.115342	0.127606	0	0.10694	0.0564945	0	0	0	0	0	0.145261	0	0.0841082	0.0713045	0.0701651	0.0604688	0	0.10219	0.100985	0.0875398	0.217909	0.107996	0.111338	0.140817	0.0969234	0.152896	0.110546	0.0932576	0.0560224	0.0720132	0.0964155	0.0344892	0.138946	0.181967	0.138762	0.145528	0	0.0479424	1	0.100952	0.105997	0.148119	0.0744816	0.079575	0.202828
299	0.0251616	0.0362816	0.0603048	0.102011	0.057257	0.171537	0.0524798	0.12432	0	0.0744785	0	0.0160745	0	0	0.19754	0	0.0173687	0.151102	0.0523879	0.0836737	0	0.0358179	0.0961417	0.0781218	0.0685908	0.15933	0.176568	0.180931	0.0120397	0.130554	0.1403	0.107121	0	0.0685723	0.0464247	0.0413069	0.111528	0.149985	0.170753	0.172684	0.0282467	0.1369	0.100952	1	0.181631	0.104993	0.120041	0.103813	0.204293
300	0.144688	0.105502	0.0624836	0.17049	0.0667259	0.184037	0	0.0773606	0.022687	0.0726922	0.0136545	0.0576673	0	0	0.143046	0	0.0716383	0.0784235	0.0708581	0.0464467	0.117799	0.0857957	0.100933	0.177548	0.0996583	0.121442	0.0947842	0.116954	0.0895583	0.130402	0.0869319	0.114833	0	0.0424174	0.0912149	0.0429291	0.085248	0.0913522	0.107096	0.0985591	0	0.0134651	0.105997	0.181631	1	0.173769	0.144369	0.116874	0.195191
301	0.0222954	0.204593	0.0413353	0.176307	0.0746179	0.131382	0	0.0505325	0.0366649	0	0	0.0355579	0	0	0.180918	0	0.0807289	0.032183	0.0691629	0.0199692	0	0.0848076	0.0960975	0.069067	0.0648581	0.0751647	0.0621524	0.095077	0.0817424	0.111927	0.149423	0.112831	0	0.107318	0	0.0489249	0.0633784	0.104877	0.103467	0.0923705	0	0	0.148119	0.104993	0.173769	1	0.104089	0.124465	0.128321
302	0.157124	0.121105	0.0346565	0.138888	0.125483	0.146489	0.18618	0.114032	0.132829	0.0207274	0	0	0	0.122157	0.123479	0	0.0611769	0.046809	0.119912	0.127628	0	0.0408059	0.0876706	0.0581221	0.140797	0.142261	0.0994906	0.0792715	0.0971029	0.134199	0.123568	0.195474	0.223446	0.0702407	0.0556533	0.0298471	0.112527	0.101056	0.219111	0.153956	0	0.0447883	0.0744816	0.120041	0.144369	0.104089	1	0.145728	0.227123
303	0.0218566	0.0669282	0.0684666	0.136526	0.10188	0.153412	0	0.0325739	0.113473	0	0	0	0	0.134145	0.103153	0	0.106317	0.0412874	0.108489	0.045926	0	0.0669259	0.179752	0.115955	0.0611132	0.0777344	0.0894356	0.0679975	0.075473	0.112697	0.0855798	0.0301641	0.125892	0.0758401	0.018095	0.0350924	0.129632	0.0775735	0.0738603	0.13181	0.01808	0.0424753	0.079575	0.103813	0.116874	0.124465	0.145728	1	0.181076
304	0.126253	0.171645	0.0777075	0.192725	0.143003	0.133199	0.0879195	0.146203	0.221045	0.125711	0.0183585	0.0567701	0	0.126438	0.236655	0	0.106872	0.150008	0.14207	0.0986295	0	0.065888	0.139186	0.115231	0.20469	0.112208	0.225698	0.151562	0.127835	0.178508	0.138589	0.215879	0.129808	0.0694791	0.118095	0.0183395	0.146723	0.157404	0.283285	0.214991	0	0.0374849	0.202828	0.204293	0.195191	0.128321	0.227123	0.181076	1
305	0	0.110775	0	0.0948195	0.0496646	0.141408	0.131662	0.0231087	0.141232	0.0396364	0	0	0	0.211866	0.0632776	0	0	0.0212675	0.189715	0	0.0125151	0.0180276	0.112585	0.0274413	0.0433853	0.0848917	0	0	0.101751	0.0524822	0.0506838	0.0663596	0.17443	0	0.0965459	0.0196483	0.0158393	0	0.0061311	0	0	0.0364207	0.0477024	0.0614137	0.109924	0.0416629	0.155628	0.104502	0.143493
306	0.0860462	0.214232	0.0663069	0.260406	0.171449	0.204091	0.110162	0.167783	0.269139	0	0.00878814	0.0207437	0	0.144116	0.210131	0	0.172955	0.0967011	0.176025	0.0578084	0	0.0995147	0.172261	0.157589	0.230961	0.162466	0.175537	0.16306	0.177962	0.238248	0.158474	0.1986	0.143955	0.0827828	0.0948305	0.0465044	0.144809	0.113963	0.144193	0.112431	0	0	0.165674	0.100928	0.193448	0.159468	0.245667	0.187048	0.311154
307	0.192516	0.0724034	0.086053	0.172864	0.132908	0.119271	0.057928	0.068907	0.14369	0.0659113	0	0	0	0.118354	0.21368	0	0.148812	0.137559	0.147907	0.0904352	0.0889481	0.0740996	0.163456	0.171492	0.128183	0.159933	0.0838931	0.0913096	0.0754089	0.144368	0.11075	0.0838253	0.121819	0	0.0509951	0.0407206	0.155056	0.149364	0.175862	0.154589	0	0.0726897	0.151603	0.141228	0.201257	0.12092	0.140684	0.188681	0.288401
308	0.0475742	0.052668	0.0310854	0.164958	0.0227702	0.049966	0	0.0954903	0.22548	0	0	0	0	0.401626	0.0360381	0	0.0483874	0.0998908	0.120955	0	0	0.0518456	0.084503	0.0472111	0.0477465	0.0175747	0.0801524	0.0546584	0.0126526	0.0601614	0.0508192	0.0456615	0.277798	0.0862407	0	0.0527534	0.0288187	0.0359792	0.0389022	0.0182071	0	0	0.0260256	0.0268845	0.0891772	0.0653067	0.190302	0.163081	0.159107
309	0.0416225	0.161184	0	0.133015	0.0379071	0.049266	0.0412235	0.116178	0.236582	0	0	0	0	0.290073	0.142481	0	0.0662232	0	0.143923	0.0730104	0	0.062174	0.0839238	0.0614241	0.0536913	0	0.17227	0.086403	0.123885	0.106458	0.090164	0.127672	0.19814	0.114258	0.0442049	0	0.0958018	0.0928029	0.132939	0.0893683	0	0	0.0847584	0.0422063	0.122383	0.0597724	0.175812	0.144173	0.213878
310	0.128229	0.146538	0.0996805	0.264553	0.108324	0.23273	0.11771	0.138077	0.247786	0	0	0.037834	0	0.174118	0.170864	0	0.0660988	0.0505095	0.150939	0	0.0760126	0.092743	0.111889	0.11878	0.231279	0.108049	0.132788	0.100871	0.106561	0.166362	0.156842	0.184045	0.167072	0.148932	0.0837562	0.0570173	0.115875	0.0761063	0.132705	0.07416	0	0	0.215333	0.110372	0.169415	0.15816	0.236375	0.187093	0.341407
311	0.0983737	0.122224	0.0359749	0.172914	0.163457	0.0634837	0.0217656	0.0728256	0.152854	0	0.0170462	0	0	0.119184	0.118419	0	0.1303	0.0338392	0.177867	0.0297457	0.0118828	0.0778069	0.117904	0.100622	0.131471	0.0758353	0.0683691	0.0719449	0.120533	0.116258	0.0972626	0.0962103	0.195305	0.0166379	0.0245275	0.0258927	0.111238	0.0304893	0.0501986	0.0412176	0	0	0.153472	0.0422912	0.115089	0.137447	0.107091	0.177916	0.184971
312	0.0625318	0.166916	0.0874056	0.222522	0.09646	0.232334	0	0.0767454	0.137426	0	0	0	0	0.160077	0.142667	0	0.0694001	0.0886028	0.200522	0.0402344	0	0.123011	0.132229	0.131593	0.227529	0.109654	0.0784929	0.114378	0.0854057	0.183879	0.125316	0.132754	0.151857	0.0244988	0.0380931	0.0622388	0.109451	0.101781	0.101073	0.0609985	0	0	0.170784	0.134375	0.232335	0.143076	0.259774	0.194298	0.204344
313	0	0.0569556	0	0	0	0.0397523	0.17879	0.0153589	0.198833	0.213161	0	0	0	0.403256	0.0933523	0	0	0.0968315	0.129189	0	0	0.0436107	0.0511261	0.0198955	0.0361438	0.1686	0	0	0	0.0306753	0	0	0.28133	0	0	0	0	0.097217	0.0668775	0.0662004	0	0.0945751	0.0173938	0.114336	0.0173745	0.0210402	0.118287	0.125108	0.177255
314	0.162687	0.104153	0.0321918	0.192126	0.145646	0.113411	0.0438244	0.0571292	0.117336	0	0	0	0	0.119964	0.231719	0	0.0638563	0	0.171818	0.0544618	0	0.0596647	0.144311	0.104359	0.141012	0.100883	0.0502123	0.0495627	0.0270644	0.143316	0.165858	0.187936	0.117599	0.0311197	0.0644809	0.021287	0.140133	0	0.0237757	0	0	0	0.136037	0.141183	0.0874233	0.0732605	0.174722	0.176987	0.270428
315	0.112133	0.0724455	0.0639654	0.137457	0.129984	0.0727497	0	0.0677045	0.108562	0	0	0	0	0.0819283	0.1583	0	0.0849817	0.0332318	0.109772	0.0642946	0.133072	0.081967	0.0779665	0.165327	0.127593	0.059115	0.0825266	0.0880911	0.101224	0.104412	0.0760716	0.0707411	0.0823356	0.0537706	0.0584659	0.0429242	0.109913	0.0908677	0.0961698	0.0722744	0	0.0212376	0.159501	0.0456712	0.152899	0.0859572	0.106085	0.139559	0.140839
316	0.100252	0.0969808	0.0856704	0.140086	0.135004	0.0947057	0.0493483	0.0482201	0.140647	0	0	0	0	0.144027	0.189685	0	0.0586584	0.0140361	0.136388	0.0551589	0	0.0699493	0.16597	0.0956306	0.158401	0.108193	0.103319	0.113462	0.110827	0.161682	0.150923	0.0907492	0.121345	0.0257189	0.117652	0.012318	0.0827321	0.110453	0.171574	0.130053	0	0.0299684	0.0445973	0.0667041	0.0554065	0.0624146	0.179931	0.175779	0.196722
317	0.169099	0.246047	0.133992	0.249599	0.128904	0.251805	0.292728	0.0932843	0.288181	0.072279	0.0476467	0.043388	0	0.16861	0.188596	0	0.0929891	0.0620566	0.134536	0.0671957	0.11413	0.0787695	0.100765	0.0840285	0.191909	0.199376	0.138016	0.139134	0.147765	0.143888	0.126622	0.14697	0.136609	0.113875	0.124054	0.0475288	0.0998725	0.268472	0.339882	0.277015	0	0.104329	0.208666	0.105726	0.140105	0.136519	0.273024	0.158011	0.30996
318	0.11294	0.135396	0.0615086	0.293638	0.17421	0.144757	0.0325249	0.134487	0.22096	0	0	0.0241548	0	0.121622	0.185061	0	0.143071	0.0537461	0.161642	0.0459118	0	0.0869526	0.227986	0.159572	0.1751	0.166044	0.149646	0.176529	0.179689	0.243157	0.161412	0.120035	0.0969423	0.144791	0.139536	0.0246659	0.136746	0.136237	0.157958	0.143834	0	0.0240663	0.155107	0.0956241	0.127721	0.0773814	0.168525	0.22071	0.258644
319	0.0665364	0.133998	0.0878271	0.271129	0.245185	0.204638	0.0704452	0.182612	0.107742	0.0860286	0.0490415	0	0	0	0.217835	0	0.104047	0.125132	0.0614414	0.0610176	0.015137	0.0918883	0.110269	0.125647	0.135868	0.149939	0.161494	0.200637	0.11262	0.213893	0.147694	0.176291	0.0195141	0.144942	0.216325	0.0283775	0.135337	0.201968	0.202606	0.166929	0	0.0466267	0.149063	0.1048	0.142317	0.102119	0.109555	0.140855	0.15916
320	0.0303341	0.147328	0	0.163098	0.0625126	0.0878682	0.0360464	0.0564895	0.0413186	0.0273823	0	0.0215259	0	0	0.151148	0	0.165657	0	0.0814977	0.0261351	0	0.120073	0.103933	0.0830558	0.0978426	0.0447926	0.0410127	0.0591528	0.101165	0.103942	0.105054	0.0410969	0	0.079897	0.135615	0.0131632	0.0973722	0.074744	0.0436799	0.0406809	0	0	0.100473	0.0344552	0.127849	0.134939	0.0822195	0.154757	0.163353
321	0.0353544	0.152238	0.0597729	0.162625	0.0987233	0.099703	0.0486734	0.0503724	0.151273	0.015216	0	0	0	0.121016	0.144867	0	0.0805584	0.0365886	0.106269	0.0971067	0	0.0664045	0.138415	0.0779914	0.122563	0.0701368	0.0994815	0.11235	0.0738703	0.138072	0.0919361	0.0540227	0.217228	0.168771	0.0333423	0.0252823	0.114279	0.123952	0.171246	0.215269	0	0.0182995	0.0940536	0.0564009	0.0984502	0.0931606	0.199813	0.242895	0.20114
322	0.124743	0.136683	0.088277	0.202847	0.19219	0.148638	0	0.0899101	0.131001	0.0259192	0	0	0	0	0.217637	0	0.127043	0.0497393	0.0617698	0.14247	0	0.0853305	0.118566	0.10394	0.156089	0.0995938	0.102816	0.164867	0.0714872	0.198415	0.145154	0.176176	0	0.0598779	0.128423	0.0294474	0.126602	0.159001	0.199521	0.168435	0.0258173	0	0.15323	0.0655531	0.0944498	0.11971	0.162791	0.0804041	0.171567
323	0.0793261	0.123471	0.259665	0.161052	0.0826048	0.168846	0.124251	0.143841	0.117414	0.213507	0	0	0	0	0.228115	0	0.158125	0.159144	0.0264556	0.0818275	0	0.121086	0.0661839	0.110991	0.243279	0.126067	0.225984	0.271986	0.14547	0.175322	0.0820458	0.11953	0	0.109767	0.0714731	0.0582096	0.143819	0.345474	0.437738	0.322402	0.0461883	0.114702	0.254589	0.0988872	0.0960601	0.108977	0.0908397	0.0485513	0.304953
324	0.129359	0.0783326	0.17189	0.126596	0.0777931	0.11634	0	0.110293	0.0764389	0.0280892	0	0	0	0	0.24247	0	0.166436	0.108239	0	0.0706525	0.157223	0.0845419	0.0890617	0.201356	0.13413	0.0781919	0.168866	0.226206	0.116158	0.148048	0.0848722	0.0912282	0	0.0802025	0.0797531	0.0459898	0.105164	0.329945	0.329564	0.258363	0.0785246	0.0272862	0.135693	0.0989522	0.162966	0.105037	0.069007	0.0489394	0.194237
325	0.0626501	0.105475	0.213108	0.224781	0.156348	0.139331	0	0.0739769	0.0758276	0.0827104	0	0.0667157	0	0.0431042	0.26421	0	0.138083	0.0437326	0.0695747	0.106849	0	0.141847	0.121753	0.100845	0.129514	0.0837718	0.152317	0.194598	0.104961	0.173434	0.123218	0.0858015	0.0333611	0.0635593	0.095193	0.0351968	0.165855	0.182282	0.25776	0.181766	0.0214542	0	0.120064	0.04293	0.134673	0.0945584	0.111687	0.132498	0.256879
326	0.131261	0.110366	0.0858199	0.353129	0.196541	0.228894	0.0674013	0.102734	0.0747773	0	0	0.0327663	0	0.0160723	0.291237	0	0.11644	0.0557363	0.0926964	0.0874906	0.0192374	0.13462	0.205524	0.146773	0.185469	0.222456	0.230801	0.239236	0.137028	0.251667	0.19271	0.254964	0.0304766	0.111184	0.133907	0.0335381	0.156084	0.208486	0.146742	0.216713	0	0.0230094	0.141352	0.112763	0.236805	0.100039	0.1962	0.229933	0.222662
327	0.0393628	0.177642	0.21904	0.20522	0.144632	0.162218	0.071999	0.0981947	0.273455	0	0	0	0	0.278558	0.246419	0	0.12058	0.0656169	0.156755	0.0962216	0	0.107727	0.103078	0.119966	0.137747	0.157897	0.196125	0.217003	0.153851	0.167796	0.120077	0.120272	0.219569	0.106975	0.060689	0.0355116	0.141326	0.230766	0.381535	0.264476	0.0260466	0.0717032	0.121165	0.0681723	0.0860976	0.0922734	0.238723	0.210506	0.269403
328	0.129884	0.382991	0	0.139863	0.0298941	0.0508166	0.0364134	0.194123	0.518154	0	0.32528	0.0481918	0	0.340353	0.15777	0	0.090153	0	0.143235	0.0753434	0.269971	0.0423552	0.0870014	0.0501839	0.0479244	0.0300824	0.173318	0.132963	0.1272	0.119197	0.120821	0.172799	0.2508	0.106023	0.0655793	0.0559435	0.0695088	0.120852	0.178261	0.135988	0.019592	0	0.0797546	0.0343843	0.0666685	0.0623386	0.156439	0.115528	0.241481
329	0.138152	0.232058	0.0484691	0.22943	0.126747	0.141243	0.0949322	0.17045	0.170587	0.050084	0	0.0423508	0	0.146325	0.204963	0	0.0755554	0.0694952	0.201732	0.111084	0	0.0750764	0.0906646	0.0748383	0.14429	0.170604	0.175814	0.123892	0.148009	0.202893	0.136934	0.246163	0.255276	0.133396	0.0520983	0.0242676	0.161997	0.118246	0.162697	0.139389	0	0.0234288	0.136838	0.141426	0.170157	0.130688	0.330385	0.180091	0.279488
330	0.119314	0.215827	0	0.0958078	0.0187201	0	0.0464045	0.123623	0.280406	0	0.112569	0	0	0.226936	0.166283	0	0.0727576	0	0.100038	0.0456273	0.0622797	0.0202135	0.0887087	0.027123	0.141055	0.0893589	0.126238	0.129105	0.0988191	0.0957564	0.123747	0.168689	0.182319	0.0576041	0	0	0.0416385	0.0788472	0.126549	0.0830148	0	0	0.0985839	0.0555754	0.0508727	0.0354641	0.163307	0.0768857	0.200801
331	0.0874714	0.188437	0	0.198288	0.0951502	0.0347801	0.185566	0.129478	0.260957	0	0.0464651	0	0	0.167706	0.132825	0	0.0829811	0.0261734	0.165817	0.0888161	0.0356655	0.0432032	0.116193	0.0612102	0.138174	0.0882589	0.117654	0.0674036	0.0896227	0.12008	0.0966778	0.177829	0.157197	0.0736885	0.0529946	0.0170957	0.0931998	0.0550864	0.088804	0.0496829	0	0	0.0961946	0	0.0480388	0.109181	0.164944	0.14393	0.245344
332	0.0965983	0.20917	0	0	0	0	0.036999	0.0769063	0.388617	0	0.408159	0	0	0.404036	0	0	0	0	0.119544	0	0.258981	0	0.0269049	0	0	0	0	0	0	0	0	0.00936548	0.258832	0	0	0	0	0	0	0	0	0.0468397	0	0	0	0	0.0986972	0.102466	0.135693
333	0.114537	0.238965	0	0.113177	0.0999605	0.0485004	0.158622	0.182949	0.285006	0.161308	0.255698	0.0362441	0	0.11782	0.168933	0	0.0584779	0.112663	0.0754851	0.115039	0.182435	0.066337	0.0942569	0	0.0549155	0.1352	0.122492	0.0809617	0.0920211	0.0862227	0.114633	0.111297	0.0873295	0.0748331	0	0	0.11045	0.158423	0.175593	0.181181	0	0.135785	0.099532	0.151716	0.0577765	0.0301372	0.132471	0.158371	0.255961
334	0.131847	0.0617552	0	0	0	0	0	0	0.223841	0	0	0	0	0.677962	0	0	0	0	0.142801	0	0	0	0.0474362	0	0	0	0	0	0	0	0	0.0270443	0.402961	0	0	0	0	0	0	0	0	0	0	0.0200966	0	0	0.117227	0.127839	0.132672
335	0	0.357129	0.183965	0.219487	0.0675246	0.225582	0.0358425	0.189221	0.454489	0	0.291582	0	0	0.272788	0.220648	0	0.111329	0.0456052	0.163677	0.0717688	0.223011	0.139732	0.0989515	0.125478	0.1438	0.124301	0.211737	0.246681	0.161661	0.170703	0.0965631	0.13065	0.214096	0.11077	0.0333924	0.0656214	0.119181	0.221488	0.330018	0.229797	0.0404528	0.0508826	0.130006	0.0626257	0.163406	0.120757	0.213646	0.171732	0.282357
336	0	0.297765	0	0.0490685	0.0466042	0.0892612	0.119139	0.0875185	0.42642	0	0.341203	0.0358889	0	0.32714	0	0	0	0	0.106513	0	0.325812	0	0.0405944	0.0140133	0	0.0784085	0	0	0.0298286	0	0.00834925	0	0.23256	0.0567788	0.0669427	0.0257741	0	0	0.0644994	0.0549816	0	0.0433954	0	0	0	0.0755247	0.155437	0.177715	0.111935
337	0	0.218929	0	0.140948	0.0257966	0	0.0992033	0.155018	0.29371	0	0.162007	0	0	0.149866	0.0952087	0	0.0759238	0	0.0574822	0.108923	0.101496	0.0377789	0.0459234	0.0373322	0.0988886	0	0.258492	0.147678	0.128806	0.102514	0.0804884	0.168736	0.102389	0.1035	0.041344	0	0.0626303	0.113637	0.181118	0.117353	0.0251572	0	0.0728983	0.0314274	0.0256364	0.0391912	0.139536	0.0857937	0.179261
338	0.118869	0.0741016	0.0290371	0.194991	0.149766	0.0781887	0.154397	0.0801839	0.131963	0.0431666	0	0.0224089	0	0.142744	0.111305	0	0.0968388	0.10419	0.145921	0.0714152	0	0.0573993	0.104936	0.0836222	0.0890087	0.0948569	0.0731152	0.0363546	0.0998907	0.13636	0.149873	0.112084	0.140308	0	0.0960685	0.0413863	0.0681162	0.054103	0.135366	0.0838905	0	0.0240947	0.102181	0.0584859	0.0935227	0.0703095	0.16924	0.163933	0.243222
339	0.0329861	0.229748	0.0158072	0.184852	0.0522003	0.0267659	0.213736	0.150214	0.322361	0.0785325	0.194938	0	0	0.203853	0.141858	0	0.0993982	0.149485	0.099412	0.127466	0.156325	0.0578673	0.082541	0.0687606	0.139865	0	0.107041	0.0855929	0.168154	0.109509	0.090536	0.100645	0.148669	0.0498765	0.0228609	0	0.0791381	0.12055	0.246084	0.168156	0	0.04354	0.104878	0.108782	0.0782879	0.0346956	0.143913	0.120186	0.25357
340	0.0847426	0.194048	0	0.158544	0	0.0311643	0.111205	0.0959782	0.195809	0	0	0	0	0.287235	0.0361595	0	0	0.0274364	0.122589	0.0531224	0	0.0218459	0.0464178	0	0.0915188	0	0.0950249	0	0.0499367	0.0632331	0.0739875	0.088465	0.239192	0.0256305	0	0	0.0604182	0	0	0	0	0.102131	0.0501043	0.127781	0.0472555	0.0271366	0.149013	0.172717	0.149048
341	0.136708	0.120972	0.0178031	0.112885	0.107587	0.0584333	0.0658376	0.0651156	0.194769	0	0	0	0	0.208145	0.131155	0	0.0464637	0.0610142	0.124798	0	0	0.036176	0.0620246	0.0207203	0.116476	0.145843	0.0420067	0.0326787	0.0505125	0.103074	0.0908259	0.13665	0.198465	0.0136114	0.0930863	0.0259806	0.0473386	0.0340089	0.0922672	0.065253	0	0	0.104076	0.0397319	0.0208386	0.0644137	0.190504	0.11673	0.287331
342	0.109955	0.21057	0.104814	0.206419	0.179037	0.0936866	0.170771	0.112247	0.184447	0.0517342	0.0342587	0	0	0.136667	0.223179	0	0.0716006	0.073971	0.159792	0.132908	0.0290021	0.0734229	0.11953	0.0695811	0.108299	0.272728	0.120075	0.123061	0.137208	0.148462	0.0869986	0.12103	0.115573	0.0803308	0.0413202	0.0292843	0.160517	0.20342	0.319802	0.267218	0	0.107614	0.114003	0.127146	0.0783388	0.0451473	0.212892	0.167155	0.262949
343	0.0294553	0.149275	0	0.191535	0.0241886	0	0.205841	0.139834	0.292682	0	0	0	0	0.390514	0.0782042	0	0.0579935	0	0.122677	0.109945	0	0.0293968	0.0439619	0.0215954	0.068238	0.0217007	0.153728	0.104725	0.147163	0.115872	0.0909325	0.146322	0.285442	0.07379	0.0200462	0	0.07808	0.0911074	0.13531	0.0918143	0	0	0.0531481	0	0	0.0338029	0.144345	0.131545	0.201986
344	0.0521351	0.182998	0	0.0614382	0.0440183	0.0234571	0.128189	0.164982	0.36947	0	0.337821	0.0294247	0	0.335016	0.0528591	0	0.116455	0	0.214107	0	0.226013	0.067457	0.0809548	0.0586411	0.0598776	0.0613632	0.0120132	0	0.131	0.0478381	0.0564416	0.0872628	0.285041	0	0.0556678	0	0.0416614	0	0	0	0	0	0	0	0.0636432	0.0491451	0.127513	0.159002	0.153345
345	0.134903	0.246008	0.0715969	0.225525	0.101726	0.197698	0.10792	0.124818	0.217758	0.0314657	0.0325199	0.0392776	0	0.154311	0.301401	0	0.0877221	0.0747746	0.169138	0.101444	0.0501009	0.099372	0.142892	0.116058	0.129292	0.191458	0.145543	0.146422	0.116366	0.183113	0.197464	0.223732	0.136805	0.135879	0.0818948	0.0469655	0.16172	0.112341	0.183515	0.131365	0	0.065782	0.14224	0.158094	0.188543	0.19733	0.241771	0.216941	0.306908
346	0.0497587	0.268923	0.136553	0.232874	0.0692515	0.106527	0.152791	0.257771	0.426981	0	0.255628	0	0	0.251984	0.229649	0	0.0834795	0.0645206	0.138263	0.10488	0.192227	0.105589	0.075322	0.105467	0.116581	0.109235	0.203851	0.162484	0.184125	0.152732	0.147996	0.167041	0.202709	0.149922	0.0839607	0.0603483	0.126281	0.1848	0.265133	0.180498	0.0280155	0	0.111002	0.0312055	0.0769267	0.0763556	0.176762	0.182122	0.265778
347	0.0428456	0.127947	0.194049	0.0718757	0.0383112	0.13534	0	0.041925	0.261743	0	0.144167	0	0	0.281084	0.115748	0	0.0496874	0.0453125	0.142427	0	0.10031	0.0578869	0.0573169	0.0723142	0.0807054	0.0628683	0.0575643	0.180682	0.0453516	0.0566219	0.0321267	0.0631169	0.213992	0	0	0.0386024	0.0343904	0.109787	0.21519	0.153088	0.088811	0.0634472	0.0609181	0.0372705	0.0493137	0.0397482	0.154481	0.147587	0.163043
348	0.158867	0.145138	0.084559	0.222305	0.228875	0.145305	0.235959	0.189741	0.234801	0.0651737	0	0.0698243	0	0.144578	0.224291	0	0.162686	0.0629493	0.160685	0.0499629	0.0466035	0.100124	0.154182	0.146515	0.159903	0.267499	0.20528	0.175548	0.261523	0.241089	0.224661	0.271524	0.13282	0.100398	0.117683	0.0391661	0.136085	0.213172	0.294034	0.256292	0	0.0857361	0.166712	0.0966155	0.109218	0.128746	0.302421	0.185908	0.285521
349	0.0701434	0.241653	0	0.160839	0.0631016	0.0679297	0.176265	0.125226	0.3266	0.161686	0.246086	0.0201215	0	0.257674	0.185964	0	0.0842948	0.2041	0.110906	0.0974891	0.196624	0.0110619	0.0534116	0	0.0993748	0.0744738	0.0549958	0.0405752	0.040002	0.115579	0.0739084	0.182743	0.194864	0.045475	0.0321503	0	0.0559574	0.133679	0.236717	0.165582	0	0.0685775	0.0507392	0.0687125	0.018822	0.0349532	0.262095	0.126721	0.283919
350	0.145927	0.0595832	0.0285542	0.249264	0.102584	0.0934437	0.220202	0.109926	0.0678088	0	0	0	0	0.0474184	0.123276	0	0.0557791	0.049216	0.0677929	0.092757	0	0.0326657	0.0727523	0.0542584	0.105813	0.0225261	0.0643337	0.113991	0.0713659	0.165046	0.124293	0.153466	0.0645885	0.0521205	0.0848704	0.024387	0.071941	0.0134709	0.128087	0.0800881	0.135191	0	0.063857	0.0997798	0.102469	0.0538232	0.156198	0.0613222	0.152147
351	0	0.0843577	0	0.0588265	0.0316665	0.0332283	0.0243832	0.10644	0.139353	0	0	0	0	0.0741232	0.101672	0	0.0387924	0.238862	0.0300491	0.100833	0	0	0.0375647	0.0225994	0.0235742	0.0283685	0.28141	0.206609	0.0948032	0.0750961	0.0644945	0.215863	0.0693228	0.0673762	0.0924901	0	0.0465119	0.0852022	0.275991	0.183591	0.212146	0	0.0403342	0.128996	0.0313347	0.0250317	0.0558062	0.0237511	0.140423
352	0.129581	0.131241	0.168971	0.223599	0.131459	0.194072	0.0944976	0.147907	0.154608	0	0	0	0	0.0540044	0.27997	0	0.0921007	0.0823566	0.067954	0.179071	0	0.0969547	0.11444	0.132761	0.190559	0.237536	0.192563	0.323412	0.134925	0.218175	0.131449	0.1958	0.0375324	0.08869	0.0340534	0.0575927	0.13515	0.210529	0.395437	0.286125	0.145502	0.038256	0.153586	0.12338	0.107599	0.111839	0.224174	0.109204	0.229706
353	0.0794892	0.192234	0.0507532	0.258482	0.182818	0.124366	0.162381	0.070378	0.100805	0.0276601	0.0494759	0	0	0.0302879	0.214588	0	0.0604955	0.0614508	0.0577643	0.11785	0.0244498	0.085583	0.112603	0.0666192	0.096561	0.133857	0.0654883	0.146379	0.0860335	0.157673	0.132215	0.125492	0.044435	0.0869658	0.0621163	0	0.0771968	0.117886	0.255904	0.195195	0.108267	0.0492752	0.0665373	0.0987764	0.0939704	0.16746	0.12248	0.106162	0.146658
354	0.0686537	0.0959634	0.0875254	0.199669	0.098749	0.136819	0.10296	0.0957843	0.0872479	0	0	0.0225857	0	0.0193634	0.134496	0	0.0799079	0.098863	0.0704644	0.0425927	0	0.0549449	0.0866772	0.138021	0.178407	0.141606	0.127073	0.196171	0.102224	0.203971	0.0933872	0.0924048	0.0245354	0.0901061	0.0500442	0.0224882	0.132855	0.0990612	0.182084	0.16802	0.0634355	0	0.103486	0.151563	0.144395	0.132754	0.107906	0.115146	0.155468
355	0.14569	0.0220746	0.119726	0.125907	0.111836	0.0893536	0	0.0227415	0	0	0	0	0	0.0173796	0.299367	0	0.0460186	0.0515735	0.0649709	0.0732548	0	0.0670007	0.127919	0.0930361	0.153539	0.117294	0.0568463	0.13131	0.0504156	0.113454	0.0405728	0.132656	0.0442355	0.0369948	0.106114	0.0451974	0.0836547	0.0641068	0.175604	0.135665	0.0830791	0	0.0828185	0.0742227	0.0540602	0.0344597	0.051592	0.0976435	0.168491
356	0.0639267	0.16434	0.0226158	0.0988099	0.0747333	0.0422303	0.306584	0.0901424	0.315896	0.0177574	0.228619	0.100779	0	0.0319421	0.0693373	0	0	0.0742806	0	0.0519469	0.336343	0	0.0393557	0.010847	0.0300792	0.174268	0.0568921	0.0211094	0.0759939	0.0299007	0.0883397	0.0916	0.0443484	0.0549544	0.0629346	0	0	0.067564	0.289175	0.198257	0.0817675	0.123977	0	0.0649549	0.0212535	0	0.113442	0	0.121873
357	0.214517	0.066892	0.00984596	0.203267	0.0489487	0	0.136817	0.0977842	0.0572621	0.128751	0	0.0150398	0	0.00809089	0.236441	0	0.0546293	0.0751748	0.0389554	0.0718963	0.106048	0.0247309	0.0498751	0.117073	0.0875437	0.115606	0.0766144	0.12804	0.0889458	0.129425	0.0649172	0.20272	0	0.125613	0.0634172	0.0130053	0.0643143	0.170475	0.222917	0.175194	0.0412199	0.086224	0.0562807	0.0564599	0.138849	0.0466633	0.0687039	0.0217044	0.167924
358	0.247299	0.22422	0.0693735	0.267174	0.0738384	0.124125	0.202185	0.151088	0.165996	0.0204747	0.138133	0.0455696	0	0.00860196	0.214244	0	0.122514	0.0864612	0.0815108	0.111308	0.176834	0.0593235	0.150924	0.123331	0.113757	0.150478	0.0624419	0.112665	0.113894	0.146154	0.184858	0.0779878	0	0.0306015	0.0544996	0.0210379	0.146926	0.0612158	0.157817	0.113885	0.0465346	0.0518517	0.135638	0.0987905	0.129732	0.0807577	0.0919887	0.112164	0.13513
359	0.130159	0.109616	0.0512429	0.222307	0.161315	0.201473	0.1952	0.193319	0.0942838	0.108198	0	0.0320765	0	0.0159429	0.222477	0	0.0566362	0.17406	0.0405641	0.112186	0.0180281	0.0564472	0.134385	0.109716	0.15025	0.224271	0.169833	0.186752	0.0944443	0.189296	0.187564	0.143504	0.042032	0.115157	0.114554	0.0529687	0.140675	0.143192	0.250517	0.196642	0.0574047	0.0661178	0.14754	0.186701	0.117328	0.0837319	0.201848	0.157439	0.234925
360	0.124075	0.0841673	0.177988	0.273014	0.0967348	0.329845	0.223896	0.193808	0	0.0888052	0.0194244	0.044244	0	0.011113	0.162148	0	0.0552919	0.160142	0.0685703	0.0966421	0	0.0772286	0.105462	0.146261	0.113606	0.274002	0.19401	0.252597	0.0868673	0.17812	0.133312	0.128005	0	0.0744249	0	0.0836618	0.140216	0.159141	0.215617	0.215924	0.0646287	0.0700484	0.125041	0.218144	0.182256	0.0938771	0.1597	0.150954	0.172506
361	0.0476965	0.161754	0	0.157356	0.0732449	0	0.193086	0.128421	0.152239	0	0.246818	0.0605874	0	0.0250801	0.0646161	0	0	0.0262206	0.0492176	0.0846636	0.19374	0	0.0541465	0	0.0772775	0.0349484	0.0805394	0.0383775	0.0305664	0.0328073	0.0511607	0.0621814	0	0	0.0372043	0	0.0326168	0	0.0481022	0.0382899	0.0763827	0	0.058052	0.0411339	0.0274943	0.0310925	0	0.0685698	0.146853
[truncated: 57 more columns]
